# Supplementary material for: Effects of Genetic Background and Environmental Conditions on Texture Properties in a Recombinant Inbred Population of an Inter-Subspecies Cross
Source: Rice (N Y). 2019 May 9;12:32. doi: 10.1186/s12284-019-0286-x (PMC6509310; doi:10.1186/s12284-019-0286-x)
Supplement: Supplementary file 2 — Table S2. The quality related genetic background diagnosis of parent lines. (XLSX 14 kb) [file 12284_2019_286_MOESM2_ESM.xlsx]

## Sheet: Sheet1
Additional file 2: Table S2. The quality related genetic background diagnosis of parent lines.
Locus	ID	Chr.	Position (MB)		Block	Difference in CDS	Frame shift
AGPL1	Os03t0735000	3	30.0994	30.1006	11076	√	×
AGPL2	Os01t0633100	1	25.3538	25.3619	1386	×	×
AGPL3	Os05t0580000	3	30.0994	30.1046	11076	√	×
AGPL4	Os07t0243200	7	7.98313	7.98928	16447	×	×
AGPS1	Os09t0298200	9	7.24543	7.24981	19319	√	×
AGPS2	Os08t0345800	8	15.6663	15.6726	18359	√	×
AlaAT1	Os10t0390500	10	12.968	12.9741	3231	×	×
ALK	Os06g0229800	6	6.7484	6.7533	14037	×	×
AMY1A	Os02g0765600	2	32.2483	32.2502	9540	√	√
AMY2A	Os06t0713800	6	30.263	30.2668	15965	√	√
AMY3A	Os09t0457400	9	17.289	17.2913	20001	√	×
AMY3B	Os09t0457600	9	17.2962	17.2977	20001	√	×
AMY3C	Os09t0457800	9	17.3033	17.305	20001	√	×
AMY3D	Os08t0473900	8	23.3413	23.3432	18738	√	√
AMY3E	Os08g0473600	8	23.3352	23.3371	18738	√	×
BT1-1	Os02t0202400	2	5.73661	5.73879	8229	√	×
DU3	Os02t0612300	2	24.1002	24.1035	9368	×	×
Chalk5	Os05t0156900	5	3.33538	3.33982	13190	√	√
CRCT	Os05t0595300-02	5	29.6567	29.6603	13976	×	×
DPE1	Os07t0627000	7	25.9804	25.9849	17265	√	√
DU1	Os10t0498600	1	8.9313	8.94883	379	×	×
ESP2	Os11t0199200	11	4.97132	4.97504	4073	×	×
ETR3	Os02t0820900-01	2	35.2516	35.2551	9815	√	×
FIE1	Os08t0137250	8	2.09564	2.1006	17552	√	×
FIE2	Os08t0137100	8	2.07723	2.08327	17544	√	×
FLO2/FLO3	Os04t0645100-01	2	8.8101	8.82096	8412	√	×
FLO6	Os03t0686900	3	27.4083	27.4132	10875	√	×
FLO7	Os10t0463800	10	17.112	17.1153	3533	√	×
FSE1	Os08t0110700-01	8	0.561002	0.571309	17463	√	×
GBSSI	Os06t0133000-01	6	1.76562	1.77057	13998	×	×
GBSSII	Os07t0412100	7	12.9169	12.9242	16604	√	√
GIF1	Os04t0413500	4	20.4222	20.4269	12142	√	×
GWD1	Os06t0498400	6	17.4895	17.5005	14322	√	×
ISA1	Os08t0520900	8	25.8937	25.9006	18815	√	×
MADS29	Os02t0170300-01	2	3.83313	3.83713	8054	√	×
PFP	Os03t0712700	2	29.6045	29.6101	9537	×	×
PHO1;1	Os01t0110100-01	1	0.536973	0.543354	2	√	√
PHO1;2	Os02t0809800-01	2	34.6094	34.615	9654	√	√
PHO1;3	Os06t0493600-01	6	17.1301	17.135	14322	√	√
PPDK	Os05t0405000	5	19.7185	19.7376	13684	×	×
PUL	Os07t0123700	4	4.40836	4.41889	11711	√	×
RSR1	Os05t0121600	5	1.1563	1.1597	13055	√	×
SBE1	Os06t0726400-01	6	30.8974	30.9058	15965	√	×
SBE3	Os02t0528200-01	2	19.3558	19.3671	9055	√	√
SBE4	Os04t0409200	4	20.2402	20.2435	12142	×	×
SSG4	Os01t0179400	1	4.12723	4.14063	53	√	×
SSG6	Os06t0130400	6	1.62978	1.63351	13997	√	×
SSI	Os06g0160700	6	3.0793	3.08681	14032	√	×
SSIIb	Os02g0744700	2	31.2333	31.2382	9540	√	×
SSIIc	Os10t0437600	10	15.6732	15.6811	3435	√	×
SSIIIa	Os08t0191433	8	5.3537	5.36328	17738	√	√
SSIIIb	Os04t0624600	4	31.7516	31.7594	12826	√	×
SSIVA	Os01t0720600-02	1	30.0324	30.0414	1564	×	×
SSIVB	Os05t0533600-01	5	26.4858	26.494	13910	×	×
SUT1	Os03t0170900-01	3	3.7977	3.80413	9951	×	×
SUT2	Os12t0641400-02	12	27.514	27.5181	7885	√	×
SUT3	Os10t0404500	10	13.7788	13.7826	3329	√	×
SUT4	Os02t0827200	2	35.5488	35.5534	9815	√	×
TF	Os10t0440100-00	6	7.9207	7.92348	14198	√	×
UGP1	Os09t0553200-01	9	21.9173	21.9224	20135	√	√
RSUS1	Os03t0401300-01	3	16.3013	16.3061	10464	√	×
RSUS2	Os06t0194900-01	6	4.79663	4.80251	14037	√	×
RSUS3	Os07t0616800-01	7	25.4296	25.4351	17250	√	√
RSUS4	Os03t0340500-01	3	126.474	12.6807	10238	√	×
RSUS5	Os04t0309600-01	4	14.0082	14.0134	12034	√	√
RSUS6	Os02t0831500-01	2	35.7549	35.7612	9815	√	P
RSUS7	Os04t0249500-00	4	9.66193	9.66713	11823	√	√
OsBT	Os01t0908200-01	1	39.5442	39.5486	1853	√	√
OsGS1-1	Os02t0735200	2	30.6748	30.6787	9540	×	×
"√" indicates there are differences and frame shift in CDS between SN265 and R99, "×" indicates otherwise.
