# Supplementary material for: Effects of Genetic Background and Environmental Conditions on Texture Properties in a Recombinant Inbred Population of an Inter-Subspecies Cross
Source: Rice (N Y). 2019 May 9;12:32. doi: 10.1186/s12284-019-0286-x (PMC6509310; doi:10.1186/s12284-019-0286-x)
Supplement: Supplementary file 3 — Table S3. QTL mapping for Texture properties of the RIL population in 2015. (XLSX 10 kb) [file 12284_2019_286_MOESM3_ESM.xlsx]

## Sheet: Sheet1
Additional file 3: Table S3. QTL mapping for Texture properties of the RIL population in 2015.
Trait	Areas	LOD	Chr.	Position (MB)		Block	ADD	PVE
Hardness	LN	6.523	2	19.243	19.5646	9040	0.385	14.924
	JS	5.49	1	30.14	30.55	1562	-0.71	14.78
	JS	5.523	3	31.4555	32.0345	11145	-0.328	10.89
	JS	4.458	7	27.9	28.44	17346	-0.323	8.82
	SC	4.547	7	27.9	28.44	17346	-0.321	9.513
	SC	5.232	10	19.57	20.25	3757	0.29	10.379
	GD	2.897	1	40.1663	40.5989	1876	0.285	8.511
	GD	2.728	7	27.9	28.44	17346	-0.273	7.807
Stickiness	LN	5.193	7	27.9	28.44	17346	0.058	14.25
	JS	4.689	4	2.11937	3.05476	11600	0.049	9.852
	SC	5.922	1	3.96352	4.40222	232	-0.038	6.731
	SC	4.382	7	27.9	28.44	17346	-0.26	9.94
	GD	3.095	1	39.2	39.36	1835	-0.043	5.754
Springiness	LN	2.613	6	26.0809	27.9784	15862	-0.004	4.427
	LN	4.296	8	4.01	4.09	17643	0.002	0.806
	SC	3.764	9	17.3052	17.8875	20001	-0.007	11.952
	GD	3.371	4	25.904	26.6306	12556	-0.004	6.027
