# Supplementary material for: Effects of Genetic Background and Environmental Conditions on Texture Properties in a Recombinant Inbred Population of an Inter-Subspecies Cross
Source: Rice (N Y). 2019 May 9;12:32. doi: 10.1186/s12284-019-0286-x (PMC6509310; doi:10.1186/s12284-019-0286-x)
Supplement: Supplementary file 5 — Table S5. The QTL analysis of amylopectin chain length distribution. (XLSX 9 kb) [file 12284_2019_286_MOESM5_ESM.xlsx]

## Sheet: Sheet1
Additional file 5: Table S4. The QTL analysis of amylopectin chain length distribution.
TraitName	Chr.	Block	Position (MB)		LOD	PVE(%)	Add	Candidate
DP<6	3	10871	26.54	26.58	4.6844	2.3172	0.2437
DP6--9	3	10871	26.54	26.58	2.8417	6.4996	1.0948
DP10--12	9	19948	16.38	16.42	8.2025	22.2883	-1.1064	DEP1
DP13--15	9	19948	16.38	16.42	9.6977	25.772	-0.9907	DEP1
DP16--18	9	19948	16.38	16.42	5.0215	14.3918	-0.5585	DEP1
DP22--24	3	10871	26.54	26.58	2.8815	5.3084	-0.247
DP37--60	9	19948	16.38	16.42	12.0394	30.9323	2.6796	DEP1
