# Supplementary material for: Effects of Genetic Background and Environmental Conditions on Texture Properties in a Recombinant Inbred Population of an Inter-Subspecies Cross
Source: Rice (N Y). 2019 May 9;12:32. doi: 10.1186/s12284-019-0286-x (PMC6509310; doi:10.1186/s12284-019-0286-x)
Supplement: Supplementary file 6 — Table S6. The yield and quality traits of RILs in four areas. (XLSX 143 kb) [file 12284_2019_286_MOESM6_ESM.xlsx]

## Sheet: Sheet1
Additional file 6: Table S5. The yield and quality traits of RILs in four areas.
Line	Areas	indica pedigree percentage	Panicle length (cm)	Grain number per panicle	Setting rate	1,000 grain weight (g)	Spikelet density	Panicle number	Yield	Plant height (cm)	Days to heading	Brown rice ratio	Milled rice ratio	Head rice ratio	Chalkiness rice ratio	Chalkiness level	Grain shape	Alkali consumption	Gel consistency	Amylose content	Protein content
1	GD	0.375743	21.195	122.35	0.883248	18.075	0.577334	8.3	0.360616	60.2367	62.5	67.56	60.8025	52.05	1.2	0.4	2.39773	7	68.803	11.56	11.535
2	GD	0.436047	20.73	99.5	0.766353	19.66	0.478813	8.6	0.285837	60.95	62	70.37	63.34	57.575	9.25	2.075	2.16667	7	82.428	8.73	14.1
3	GD	0.409722	16.225	150.1	0.670789	23.665	0.925831	8.7	0.460967	59.4125	69	74.5575	67.1	56.25	75.7	24.95	1.92824	6.91667	73.491	9.44	13.735
4	GD	0.410578	14.97	145.1	0.638933	23.16	0.969096	9.4	0.448785	59.5042	68	75.0925	67.585	55.7	34.8	9.1	1.94444	7	81.406	9.415	14.115
5	GD	0.398918	20.55	124.5	0.790184	20.525	0.605642	8.8	0.391373	66.575	66.5	75.7375	68.16	57.975	6.05	2.125	2.34783	7	69.274	11.06	12.82
6	GD	0.468459	20.395	115.05	0.708748	20.12	0.563947	6.9	0.25141	67.1175	62.5	72.215	64.995	54.975	6.525	1.4	2.21875	7	78.288	9.815	13.885
7	GD	0.525888	18.855	235.45	0.604719	19.28	1.24962	5	0.299976	72.215	64	71.66	64.4925	37.8	9.25	2.375	2.50649	6.54167	79.233	8.39	13.49
8	GD	0.32022	20.66	158.5	0.611783	19.045	0.766927	5.3	0.216959	69.925	66.5	73.405	66.0625	53.9	2.15	0.675	2.24	7	75.645	12.485	11.33
9	GD	0.66426	23.385	208.1	0.518302	23.21	0.889718	5.5	0.28866	63.735	63	74.54	67.085	39.6	42.7	12.8	2.33731	6.58333	62.541	9.545	13.15
10	GD	0.378165	16.02	99.65	0.664577	24.09	0.622093	8.7	0.312061	59.0625	63	73.9675	66.57	53.975	11.375	2.575	2.34792	7	66.234	11.41	14.105
11	GD	0.507267	19.305	149.4	0.75758	23.15	0.774021	7.4	0.432074	67.0211	61.5	65.7275	59.1525	48.325	71.2	24.175	2.12429	6.875	80.953	9.5	14.435
12	GD	0.630136	22.53	158.25	0.766548	24.735	0.702117	7.5	0.50421	75.6625	68	72.9475	65.6525	29.675	23.975	7.45	2.3587	7	73.177	10.065	12.315
13	GD	0.69832	24.45	186.15	0.718603	22.13	0.761244	5.7	0.374729	69.0475	64	75.1125	67.605	46.3	5.125	1.525	2.37833	7	75.27	10.23	13.045
14	GD	0.686806	23.265	221.25	0.742471	23.87	0.948844	4.3	0.374137	78.31	64	71.3475	64.215	41.2	31.375	8.65	2.26269	6.54167	54.281	9.405	12.665
15	GD	0.633107	24.405	130.95	0.563345	22.41	0.536743	7.9	0.290231	80.8708	71	73.98	66.5825	43.375	12.95	4.1	2.46875	7	33.663	13.665	10.955
16	GD	0.381944	20.1056	161.15	0.748245	20.7714	0.800526	5.8	0.321876	78.1667	68.5	69.15	62.235	46.975	9.775	2.375	2.28804	6.75	57.159	12.015	12.22
17	GD	0.32697	18.625	151.85	0.583871	19.75	0.815264	4.1	0.159802	68.3975	64	72.38	65.14	52	61.85	18.1	2.47727	7	80.671	10.56	11.12
18	GD	0.36531	18.67	240.45	0.76759	20.815	1.28787	5.9	0.499428	73.2625	67.5	74.39	66.9475	48.325	41.6	15.025	2.28261	7	82.655	9.57	12.56
19	GD	0.357639	20.705	159.7	0.884742	18.485	0.772977	7.4	0.430361	68.6983	62	75.7975	68.2175	62.9	8.5	2.8	2.30435	7	76.637	11.375	11.785
20	GD	0.287645	18.675	179.8	0.756184	17.95	0.963006	4.2	0.228094	60.645	64	71.9175	64.725	57.725	3.575	0.85	2.28409	6.70833	76.875	9.16	12.585
21	GD	0.643379	21.945	256.4	0.778197	18.925	1.16908	5.1	0.427782	70.215	61	73.125	65.815	58.875	6.025	1.625	2.45455	7	62.073	12.925	9.645
22	GD	0.354086	15.17	141.45	0.714926	25.9722	0.93367	5.4	0.314737	78.7708	71	74.285	66.855	48.15	66.4	19.5	1.97383	6.875	56.449	12.24	11.28
23	GD	0.295123	18.165	157.95	0.854985	24.145	0.869133	4.4	0.31789	80.0333	70.5	77.1225	69.41	53.075	8.5	1.85	2.09615	6.95833	48.604	14.58	10.21
24	GD	0.418556	19.76	143.9	0.838082	20.78	0.728239	4.8	0.28959	76.875	69	73.95	66.555	52.9	9.55	2.575	2.28487	7	60.469	14.245	9.815
25	GD	0.449225	19.55	180.95	0.771232	21.085	0.923903	4.8	0.31341	71.5875	67.5	73.2325	65.9125	40.65	9.7	2.225	2.29167	7	47.648	12.97	10.52
26	GD	0.531961	20.52	163.6	0.887777	22.6448	0.795206	3.4	0.253436	74	67	77.075	69.3675	62.125	51.325	12.425	2.01923	7	68.468	11.51	11.78
27	GD	0.30562	15.7	162.65	0.795817	23.8449	1.03154	6.7	0.455612	78.275	69	73.61	66.25	58.6	15.425	4.975	1.94444	6.95833	50.971	12.06	12.035
28	GD	0.337726	20.215	173.2	0.880605	17.235	0.853097	8.3	0.480537	76.1708	67.5	69.875	62.89	59.675	8.1	2.275	2.35227	7	45.687	11.57	11.96
29	GD	0.593023	21.215	169.35	0.794942	25.155	0.798147	6.1	0.458226	88.275	67	78.5825	70.725	55.15	54.575	14.15	2.08476	6.875	66.952	12.765	12.145
30	GD	0.477616	21.205	166.75	0.696368	23.85	0.786372	7.9	0.485783	81.9792	68	66.585	59.9225	54.075	11.1	3.175	2	7	40.459	12.86	11.95
31	GD	0.546964	21.24	77.4	0.72093	21.91	0.364407	8.6	0.249949	86.9875	70	71.09	63.98	52.6	19.575	5.6	2.16208	6.875	42.023	11.645	10.7
32	GD	0.160497	19.485	170.3	0.821416	22.73	0.873056	4.8	0.334964	87.9	63	77.5325	69.7775	62.5	9.775	2.225	2.21292	6.91667	55.643	11.98	13.42
33	GD	0.438017	20.38	124.25	0.637821	23.82	0.609589	7.4	0.31022	86.9458	67.5	72.5125	65.2575	59.175	7.3	1.725	2.10541	7	39.689	11.82	12.08
34	GD	0.514244	20.305	200.1	0.679228	24.16	0.986304	4.4	0.321287	72.105	63.5	73.2325	65.9075	51.975	66.425	19.6	2.03846	6.66667	47.533	9.67	13.875
35	GD	0.31074	24.795	224.3	0.635533	19.425	0.901253	5.6	0.350814	93.2	77	70.0925	63.0875	47.925	21.625	5.45	2.53409	7	38.794	12.94	10.125
36	GD	0.392862	18.39	81.55	0.784143	23.14	0.443468	7.8	0.258195	80.5125	65	72.485	65.23	46.3	2.65	0.5	2.63043	6.91667	62.186	10.5	11.73
37	GD	0.565068	20.805	172.15	0.817466	22.725	0.825556	4.2	0.302656	81.5167	65.5	73.61	66.2525	39.8	24	5.9	2.21	7	65.212	11.405	13.075
38	GD	0.550581	31.44	221.65	0.53423	21.425	0.769384	4.7	0.26521	94.6917	70.5	68.4375	61.59	27.95	52.325	18.925	2.4375	6.95833	50.892	10.85	12.64
39	GD	0.55646	19.74	151.6	0.749838	24.4298	0.768168	5.9	0.364824	88.6125	67	72.57	65.315	50.45	2.65	0.6	2.28	6.79167	71.355	11.45	11.865
40	GD	0.270268	21.475	153.05	0.633367	28.0769	0.710797	3.2	0.191768	98.115	65.5	74.145	66.73	30.475	8.55	1.85	2.22899	6.70833	74.656	14.565	11.46
41	GD	0.265891	22.45	190.05	0.711223	23.8286	0.846619	4.4	0.316381	80.0125	66.5	73.51	66.1575	54.475	53.925	13.625	2.09615	6.79167	64.354	12.225	11.82
42	GD	0.571269	20.9167	193.3	0.838769	20.915	0.924164	3.9	0.297452	83.24	62.5	76.15	68.535	39.35	31.125	9.4	2.1825	7	47.918	11.745	11.425
43	GD	0.535675	19.77	110.25	0.387753	18.01	0.557301	6.2	0.106766	78.3775	63.5
44	GD	0.385336	20.175	178.85	0.766089	23.6403	0.886344	5.9	0.418996	92.26	62.5	69.9575	62.96	46.75	5.25	1.075	2.24	6.95833	65.09	11.81	11.96
45	GD	0.463421	22.78	121.3	0.708162	21.06	0.532485	7.3	0.305529	89.0625	67.5	67.875	61.09	39.25	33.375	10.85	2.45652	7	72.068	29.755	10.185
46	GD	0.375501	24.7	176.15	0.750877	20.91	0.714029	3.5	0.214669	99.4625	74.5	71.945	64.745	53.975	31.475	6.5	2.19458	7	70.583	10.985	11.785
47	GD	0.257477	18.07	121.25	0.874481	22.71	0.671324	5.5	0.292576	88.73	64.5	75.9125	68.32	59.675	7.65	2.05	2.13923	7	50.932	19.22	10.4
48	GD	0.475258	20.475	153.85	0.742484	23.7266	0.748255	5.3	0.323718	67.55	58.5	69.02	62.125	53.45	56.575	15.875	2.02885	6.70833	49.203	11.585	12.495
49	GD	0.486224	18.405	156.4	0.816098	15.58	0.850597	4.5	0.198484	80.3528	64	73.6075	66.2425	53.675	1.85	0.575	2.5	7	77.459	10.09	11.335
50	GD	0.563194	21.735	188.8	0.673162	20.275	0.866469	5.2	0.292797	92.85	71	68.245	61.425	44.4	26.05	7.35	2.36458	6.975	71.136	12.27	9.565
51	GD	0.328391	18.74	149.75	0.567132	27.075	0.797025	4.5	0.227254	90.14	64.5	69.6675	62.7025	44.675	4.9	0.875	2.17201	7	79.923	11.86	10.41
52	GD	0.506686	20.4315	182.5	0.589534	20.5279	0.894976	6.1	0.298549	94.7	72	68.03	61.225	40.2	62.025	26.525	2.36639	7	65.237	13.035	11.875
53	GD	0.618233	23.54	176.6	0.729898	20.16	0.750212	4.1	0.288736	93.01	62.5	70.19	63.1725	55.45	11.675	3.275	2.20833	6.79167	39.348	11.785	11.75
54	GD	0.552035	22.2778	189.1	0.560996	19.5137	0.847882	7.1	0.324732	102.167	70.5	65.28	58.755	45.25	17.325	5.05	2.375	7	65.033	11.375	9.725
55	GD	0.503601	20.83	280	0.686786	18.05	1.34422	4	0.308535	96.7725	64	70.1225	63.11	41.375	16.525	4.775	2.34783	7	74.499	10.85	9.86
56	GD	0.488001	21.4722	138.6	0.811746	26.375	0.64543	5.1	0.336051	80.53	62.5	74.4575	67.01	38.75	6.6	1.875	2.16692	6.75	64.678	12.865	11.015
57	GD	0.52844	20.8	157.45	0.809806	24.894	0.756971	5.5	0.38649	96.235	67	70.5225	63.47	46.65	4.05	0.825	2.25538	6.91667	59.301	11.895	11.73
58	GD	0.383979	18.2	156.65	0.818287	25.5241	0.86252	5.9	0.430044	81.7	61.5	76.3125	68.6875	46.775	11.625	2.575	2.14316	7	72.94	15.385	10.66
59	GD	0.547093	22.27	111.3	0.418065	18.9086	0.496209	6.2	0.12316	79.9	61	58.375	52.54	32.65	30.675	7.25	2.42391	7	52.701	7.225	12.275
60	GD	0.383398	21.04	191.75	0.781052	20.8264	0.911085	6.4	0.441244	96.635	64.5	73.73	66.355	55.35	2.95	0.7	2.42391	7	50.55	12.42	11.85
61	GD	0.651599	21.38	193.1	0.634904	17.86	0.903181	5.7	0.223829	87.9833	66	66.805	60.125	34.95	46.975	13.3	2.45652	7	48.261	9.585	13.505
62	GD	0.486612	19.19	192	0.728759	19.95	0.999728	3.8	0.234955		57	70.6	63.54	56.025	25.975	7	2.16667	7	68.818	12.34	12.01
63	GD	0.35751	24.69	161.15	0.693324	24.6142	0.650815	5.8	0.352771	103.775	71.5	60.935	54.845	43.85	53.75	18.875	2.17308	6.5	70.669	10.425	12.785
64	GD	0.383107	18.89	178.3	0.805945	21.28	0.943886	5.4	0.380543	87.3067	64	77.075	69.37	54.375	13.8	2.9	1.96154	7	38.938	12.97	11.77
65	GD	0.534577	21.065	153.7	0.49843	19.615	0.728008	6.4	0.217509	95.6	76.5	67.955	61.16	40.05	69.15	22.5	2.02885	6.5	66.041	11.22	11.99
66	GD	0.274839	22.25	110.3	0.631045	20.9432	0.495592	5.5	0.178238	93.2458	64.5	66.06	59.46	37.95	41.2	12.4	2.41667	7	71.599	8.04	14.5
67	GD	0.403941	18.56	174.3	0.771487	18.9054	0.937956	3.3	0.193465	85.0125	64.5	75.67	68.1	54.25	9.45	2.25	2.19203	7	64.337	10.85	11.92
68	GD	0.559205	18.54	207.2	0.715473	20.3589	1.11766	4.7	0.313622	90.575	66	71.095	63.9825	50.6	47.825	14.9	2.07923	7	65.444	11.09	12.55
69	GD	0.409997	29.435	82.95	0.893056	20.93	0.290236	6.4	0.431199	111.388	69	73.855	66.4675	57.55	0.875	0.225	2.49547	6.91667	64.717	11.68	12.355
70	GD	0.33666	23.725	199.9	0.878019	21.1562	0.84222	3.1	0.254778	109.904	69.5	65.57	59.01	49.025	3.55	1.025	2.43478	6.79167	84.516	9.035	14.19
71	GD	0.512048	21.2955	215.45	0.745345	23.17	1.01873	3.9	0.31911	103.275	68	64.35	57.92	43.95	8.55	3	2.43478	6.91667	65.622	10.33	13.95
72	GD	0.384948	18.935	121.2	0.454624	26.325	0.653121	4.5	0.145697	92.245	66	66.15	59.54	48.65	13.15	3.05	2.20423	6.91667	74.523	10.66	13.24
73	GD	0.423692	19.54	173.8	0.745662	23.485	0.887566	4.3	0.2923	107.987	68	70.16	63.1425	29.975	48.75	18.7	2	6.66667	74.887	12.795	10.405
74	GD	0.460966	21.06	159.95	0.735332	20.04	0.759939	4.9	0.262404	106.883	74	73.055	65.75	52.525	4.45	1.325	2.3913	6.5	60.687	12.265	10.595
75	GD	0.402552	21.775	111.9	0.812757	20.0853	0.528046	3.5	0.229211	108.562	72.5	74.7	67.23	57.9	2.95	0.75	2.47826	6	64.306	13.44	9.91
76	GD	0.536402	26.045	131.65	0.833589	22.63	0.505567	3.3	0.182993	94.9033	66.5	70.54	63.485	51.95	45.4	9.575	2.22292	6.5	68.626	11.585	10.625
77	GD	0.519105	22.785	116.4	0.667085	20.165	0.510853	6.8	0.241186	65.5958	67.5	72.07	64.865	46.75	7.25	2.175	2.45652	6.75	65.656	11.6	12.295
78	GD	0.535756	27.155	139.5	0.679465	15.91	0.514679	6.8	0.227248	94.6	72.5	59.22	53.3	26.95	2.925	0.75	2.425	6.875	76.391	10.1	11.585
79	GD	0.741344	24.45	263.4	0.725753	22.035	1.07765	4.1	0.383729	77.95	65.5	73.605	66.24	46.3	13.775	4.85	2.35792	6.95833	68.022	11.945	11.635
80	GD	0.411192	20.845	193.9	0.847499	20.075	0.930298	2.8	0.203669	66.0867	63.5	75.27	67.745	59.95	58.225	15.9	2.0625	6.625	76.182	9.62	12.355
81	GD	0.465391	21.18	121.9	0.801477	17.3	0.575543	6.4	0.195313	77.8625	70	67.405	60.665	55.075	16.225	4.775	2.10375	6.54167	75.849	10.945	12.725
82	GD	0.0596415	16.745	122.8	0.884438	27.3042	0.732076	6.4	0.420817	75.7125	64.5	78.6625	70.795	66.275	17	6.3	1.83929	7	65.903	13.49	11.94
83	GD	0.439874	25.58	114.45	0.818955	22.1063	0.448142	6	0.275947	91.35	67.5	73.505	66.1525	60.925	3.35	0.975	2.41848	7	63.452	13.58	11.495
84	GD	0.616166	21.775	137.65	0.838669	27.2529	0.630897	4.1	0.283186	85.3	66.5	71.4575	64.3175	39.025	6.825	1.9	2.19231	6.45833	66.504	13.05	11.055
85	GD	0.611628	24.285	116.15	0.76575	23.16	0.47827	5.9	0.272025	76	70	74.1175	66.705	55.9	3.325	0.725	2.19846	7	67.815	12.335	11.625
86	GD	0.424096	20.915	90.5	0.560807	19.0179	0.43361	6.3	0.144436	67.99	62.5	74.29	66.86	51.05	2.2	0.8	2.21377	7	67.415	12.49	11
87	GD	0.506411	24.305	90.75	0.700137	21.795	0.373185	7.1	0.217715	84.475	63	71.245	64.12	50.6	8.575	2.6	2.3913	7	45.983	13.53	12.5
88	GD	0.753327	23.645	81.2	0.675385	22.315	0.338755	7.7	0.322983	83.5208	70	75.3075	67.78	49.625	34.625	9.625	2.41667	6.91667	76.042	13.82	10.715
89	GD	0.566457	21.5	137.45	0.864811	25.47	0.639389	4	0.270249	79.9875	65.5	64.6225	58.1625	36.175	11.275	2.425	2.14423	6.875	71.83	12.515	11.9
90	GD	0.657736	26.71	24.9		17.83	0.0932235	4.8		77.6375	71
91	GD	0.78146	21.6778	212.4	0.887006	29.11	0.979805	8.3	1.02374	87.3	73.5	74.23	66.81	51.2	19.3	5	2.16667	7	73.171	13.82	12.33
92	GD	0.416037	21.455	96.35	0.835615	21.555	0.449121	5.7	0.219421	80.9625	64.5	75.915	68.32	55.725	9.725	2.125	2.33762	7	79.425	11.385	12.57
93	GD	0.643169	25.79	139.8	0.799429	19.82	0.54167	5.9	0.289853	83.2	67	75.04	67.4675	47.9	5.9	1.2	2.57738	6.70833	72.343	11.41	11.47
94	GD	0.526066	22.9778	51.2	0.907975	23.78	0.231874	7.7	0.343893	94.25	68.5	76.69	69.025	50.4	1.5	0.45	2.40625	7	75.707	14.38	11.49
95	GD	0.605281	24.12	178.5	0.77677	21.91	0.741047	4.3	0.293167	86.25	70	73.8275	66.4425	51.575	60.525	13.15	2.25	7	60.611	10.76	12.415
96	GD	0.283511	24.145	199.95	0.690514	23.75	0.828526	4.6	0.33227	77.25	67.5	73.4275	66.0875	41.225	68.975	24.125	2.23077	7	70.904	8.62	14.505
97	GD	0.627713	21.39	143.35	0.720556	25.825	0.670119	6.5	0.384187	71.955	64.5	73.23	65.905	42.775	3.275	0.875	2.28	6.79167	72.719	12.14	12.81
98	GD	0.670333	26.88	18.3		18.69	0.0680804	6.1		78.75	68.5
99	GD	0.408834	25.335	114.9	0.71156	23.995	0.453533	4.8	0.209207	86.9225	66	71.65	64.485	34.325	41.675	14.625	2.20192	6.79167	75.571	8.97	11.88
100	GD	0.405394	21.4	117.05	0.863856	23.3	0.546963	5.5	0.291403	79.52	65.5	70.3025	63.2725	51.25	30.95	6.55	2.05769	6.83333	74.299	10.99	13.455
101	GD	0.706331	26.155	182.85	0.833357	18.855	0.698731	4.6	0.29357	87.0625	67	72.06	64.845	50.3	6.25	1.4	2.4837	7	74.062	12.13	9.94
102	GD	0.65239	22.4	140.95	0.630162	20.5316	0.629811	4.5	0.184072	95.5	72	71.805	64.615	54.475	1.025	0.2	2.44112	7	48.459	10.52	9.005
103	GD	0.829506	25.21	165.25	0.768667	21.725	0.655969	6	0.372953		83	69.5225	62.575	29.4	5.725	1.5	2.76136	6.95833	39.578	10.735	9.195
104	GD	0.615762	24.635	170.2	0.829264	24.575	0.691551	5.3	0.405862	89.175	67.5	71.05	63.3375	46.75	48.6	10.4	2.20385	7	61.59	10.825	12.015
105	GD	0.278601	23.58	177.6	0.736528	25.485	0.753685	4.5	0.332619	83.7125	66	75.05	67.555	60.325	53.875	12.925	2.13462	7	77.258	9.625	12.26
106	GD	0.600888	23.345	242.85	0.726288	19.855	1.04034	5.6	0.436296	90.475	65.5	71.98	64.765	40.5	19.525	4.525	2.37125	6.5	73.675	10.105	12.615
107	GD	0.740988	28.5889	30.5		21.19	0.106685	4.7		106.2	73
108	GD	0.534254	27.435	141.1	0.848112	24.467	0.51424	3.5	0.225781	100.15	68.5	76.465	68.79	46.4	4.6	1.275	2.38833	6.58333	65.956	12.515	13.25
109	GD	0.297125	20.71	113.5	0.490797	24.945	0.548547	6.9	0.213377	88.34	59.5	70.45	63.405	53.425	39.65	13.275	2.24292	5.875	69.366	10.71	11.715
110	GD	0.608188	24.99	160.7	0.695749	23.245	0.643012	4.2	0.241937	91.41	69	75.005	67.505	57.525	7.85	2.125	2.33417	7	78.263	11.975	11.405
111	GD	0.245526	21.28	126.75	0.764614	20.97	0.595672	6	0.266233	91.13	64	75.45	67.91	64.05	0.975	0.175	2.04	5.875	65.611	11.1	12.785
112	GD	0.439632	22.55	216.05	0.852002	20.985	0.958187	4.2	0.355488	86.2125	64.5	76.745	69.0675	53.625	46.2	11.525	2.05	7	70.263	11.195	10.605
113	GD	0.807041	27.21	204.9	0.7755	20.89	0.753032	4.9	0.368825	96.55	74.5
114	GD	0.550226	27.505	241.3	0.78287	17.64	0.877527	4.8	0.356262	81.2125	67	75.6575	68.095	56.7	6.9	1.925	2.45455	6.875	75.128	12.04	9.605
115	GD	0.799968	27.165	114.95	0.601451	26.785	0.423815	6.3	0.254828	107.012	68.5	71.5675	64.4125	51.1	59.525	27.125	2.88528	7	67.267	12.19	11.28
116	GD	0.675711	32.01	270.1	0.684191	20.69	0.843799	5.3	0.390848	102.338	69	74.175	66.76	42.9	47.55	14.975	2.38813	7	70.246	10.74	11.645
117	GD	0.301986	22.06	98.9	0.801948	21.21	0.44859	5.3	0.197635	98.14	63.5	73.0575	65.755	47.575	11.525	3.25	2.4333	7	54.663	12.05	10.405
118	GD	0.536256	28.6	159.4	0.866506	21.66	0.557961	3.8	0.252619	115.688	68	74.23	66.81	54.075	3.6	0.875	2.39447	7	69.593	13.33	10.035
119	GD	0.361143	26.945	141.3	0.643359	23.0549	0.524129	4.3	0.199776	99.275	64.5	74.195	66.775	47.85	41.15	11.45	2.23292	7	73.693	11.265	12.76
120	GD	0.411402	22.815	91.25	0.762731	18.29	0.400163	7.5	0.212103	95.3533	63.5	71.92	64.725	50.425	6.85	2.1	2.5303	7	79.393	10.31	12.635
121	GD	0.443782	27.84	138.95	0.77107	25.5618	0.499175	4	0.244826	101.65	70.5	73.185	65.865	51.025	62.8	17.675	2.15171	7	72.735	10.39	12.18
122	GD	0.587452	23.03	90.85	0.650164	17.36	0.394485	9.2	0.208929	90.83	58	68.565	61.7075	39.55	14.925	4.6	2.83095	7	68.27	9.395	12.59
123	GD	0.373498	26.62	128.2	0.884555	21.05	0.481593	5.8	0.307667	108.05	73	73.245	65.9175	61.9	7.775	1.5	2.11846	7	73.528	11.315	11.255
124	GD	0.608349	27.525	136.7	0.772955	19.36	0.496658	4.6	0.208336	106	66	73.2825	65.9525	39.7	4.075	0.825	2.43431	6.875	65.012	11.16	11.66
125	GD	0.323999	24.465	158.4	0.811087	20.33	0.645401	5	0.283045	118.725	72	76.415	68.7675	62.65	3.8	1	2.3913	7	75.067	14.57	9.26
126	GD	0.392087	22.005	77.25	0.796773	19.865	0.351372	6.6	0.178538	90.64	61	73.73	66.355	55.675	4.625	1.5	2.36957	7	72.194	11.475	11.88
127	GD	0.279344	26.59	159.25	0.741523	21.655	0.598844	4	0.2291	116.675	68.5	74.15	66.735	55.375	1.575	0.375	2.42165	6.925	63.081	12.645	9.355
128	GD	0.405749	27.76	155.05	0.868147	22.255	0.558403	5.2	0.348174	112.592	72	74.885	67.395	60.575	21.975	4.675	2.11538	6.5	46.323	11.18	12.315
129	GD	0.433301	22.01	75.4	0.770923	21.435	0.344233	8.1	0.223841	99.1275	64	72.95	65.6575	57.45	6.75	2.525	2.38406	6.5	71.055	10.46	12.51
130	GD	0.441521	25.385	147.2	0.756785	23.9412	0.58068	4.3	0.253847	108.537	71.5	71.7225	64.5525	48.425	14.825	4.35	2.05769	6.29167	68.86	12.895	11.315
131	GD	0.281541	24.185	137.25	0.709448	23.225	0.566776	4.5	0.226401	102.363	59.5	74.385	66.945	62.925	53.8	12.5	2.29958	6.91667	61.025	9.315	11.91
132	GD	0.486434	24.905	156.45	0.781452	24.145	0.627712	3.8	0.247714	94.81	64	73.8125	66.4325	58.95	22.2	4.225	2.24333	7	81.104	10.755	13.295
133	GD	0.307865	21.345	91.35	0.834399	18.95	0.42791	7.1	0.229984	103.933	57.5	73.345	66.015	57.8	9.2	2.075	2.46739	7	77.218	9.81	13.13
134	GD	0.396479	22.53	176.1	0.737081	22.89	0.781625	5.4	0.330125	113.95	72.5	77.76	69.985	59.275	15.9	5.2	2.00997	7	61.343	14.825	11.98
135	GD	0.51812	24.52	198.9	0.736551	23.33	0.811175	4.5	0.334189	96.825	68.5	71.62	64.455	49.7	16.65	5.375	2.26	6.975	70.565	11.12	12.51
136	GD	0.420736	24.57	175.4	0.679389	24.15	0.714604	5.9	0.370586	113.092	72.5	76.09	68.485	59.825	12.725	4.425	2.02885	6.925	41.565	16.01	11.77
137	GD	0.402745	25.53	144.05	0.828084	28.245	0.564535	3.7	0.275626	118.752	67	76.8175	69.1325	51.225	26.675	8.3	2.06481	6.525	75.468	9.325	12.545
138	GD	0.509028	26.375	118.15	0.692941	17.26	0.447958	4.1	0.128591	104.675	65	71.215	64.095	41.775	27.6	8.5	2.52381	7	61.37	8.905	11.65
139	GD	0.320349	25.155	146.1	0.775306	24.9666	0.579598	3.8	0.23945	115.833	73	67.255	60.53	55.675	28.775	6.975	2.05769	7	49.558	11.13	11.655
140	GD	0.671673	26.325	157.7	0.693871	20.268	0.601863	4.6	0.225565	114.055	66.5	72.945	65.655	34.075	7.6	1.45	2.31884	7	62.668	11.6	10.675
141	GD	0.332784	25.99	121.55	0.827305	23.63	0.467384	3.6	0.188626	107.748	60.5	77.775	69.995	60.025	3.125	0.55	2.45245	7	60.417	12.32	10.555
142	GD	0.322125	26.61	162.3	0.82233	24.875	0.609258	4.2	0.304712	116.363	70	75.73	68.155	57.225	40.925	10.2	2.1339	6.95	65.278	13.24	10.42
143	GD	0.293895	25.375	121.4	0.860561	20.7074	0.478454	4.5	0.214964	105.017	59	77.455	69.71	64.45	5.3	1.15	2.32609	7	66.365	13.5	9.645
144	GD	0.410982	27.78	152.4	0.843284	25.21	0.54882	3.6	0.261031	128.55	70	74.965	67.47	44.725	7.025	1.6	2.33696	7	60.944	17.81	10.39
145	GD	0.500226	27.485	141.55	0.68896	17.96	0.515025	3.9	0.151199	113.82	63.5	74.615	67.15	34.575	34.625	8.4	2.46591	7	66.253	8.935	10.865
146	GD	0.43834	24.07	211.3	0.736394	23.54	0.877856	4.6	0.374422	104.8	73	75.34	67.805	59.4	19.15	7.15	2.00071	7	64.844	15.21	11.48
147	GD	0.201034	22.685	158.4	0.84238	24.935	0.693901	4.7	0.346624	110.308	65	76.0125	68.41	58.075	17.75	4.4	2.20192	6.725	35.855	12.72	9.365
148	GD	0.169606	28.51	198.35	0.741712	21.5929	0.694078	3.3	0.226184	106.975	61.5	72.855	65.57	50.325	63.2	22.125	2.24	6.91667	60.256	10.09	12.04
149	GD	0.386596	26.02	136	0.841912	22.41	0.522675	3.9	0.21668	112.388	67.5	75.355	67.82	61.3	1.2	0.35	2.375	6.91667	47.521	12.7	10.87
150	GD	0.451453	23.035	111.25	0.744282	21.755	0.482839	3.6	0.143201	105.4	62.5	75.055	67.545	61.325	5.925	1.55	2.26042	6.875	66.189	12.625	11.55
151	GD	0.337209	28.86	228.5	0.756236	24.12	0.791753	2.6	0.22229	111.946	72	73.94	66.545	56.45	35.5	7.65	2.19231	6	56.218	13.88	9.88
1	SC	0.375743	22.64	195.05	0.832526	18.2003	0.858706	10.2	0.679443	72.8	89	76.905	69.2175	52.025	2.075	0.525	2.36858	6	65.223	12.065	9.995
2	SC	0.436047	21.625	161.7	0.850149	20.29	0.746911	9.4	0.583112	79.75	92	74.1275	66.715	47.425	11.45	2.475	2.06962	5.91667	77.379	10.53	10.545
3	SC	0.409722	17.77	165.45	0.76238	24.2863	0.930846	8.6	0.58456		107	78.3275	70.495	64.8	64.65	24.15	1.78879	5.75	66.913	10.76	9.14
4	SC	0.410578	16.755	181.45	0.662969	23.937	1.08298	10	0.639641	78.2	91.5	77.585	69.8275	62.475	20.675	5.225	1.74655	5.875	81.378	11.995	10.675
5	SC	0.398918	21.3	156.95	0.87169	19.1472	0.736609	12	0.697628	79.65	95	77.13	69.4175	60.5	1.75	0.425	2.24558	6	68.564	12.325	9.56
6	SC	0.468459	21.83	147	0.755403	20.9529	0.673535	9	0.470535	87.2375	93.5	73.525	66.1675	51.65	3.15	0.7	2.09923	6	75.165	11.295	10.555
7	SC	0.525888	19.74	372.9	0.549783	15.708	1.90313	5.6	0.418734	83.9944	88.5	72.3825	65.1475	22.25	29.075	10.3	2.27038	6	54.816	8.625	11.32
8	SC	0.32022	19.77	208.7	0.491615	21.24	1.05564	6.9	0.169495	88.875	93	75.47	67.925	57.875	0.375	0.075	2.16923	6.5	70.092	14.125	8.27
9	SC	0.66426	24.22	281.25	0.663242	24.1202	1.16168	7.1	0.71036	79.85	88	77.815	70.0325	43.25	43.725	16.525	2.09506	6.5	64.108	10.8	11.35
10	SC	0.378165	19.095	169.05	0.792538	23.5411	0.885074	8	0.560533	86.4	97.5	77.2025	69.48	62.1	1.575	0.35	2.09544	5.95833	71.423	13.88	10.685
11	SC	0.507267	21.795	252.25	0.775623	22.3304	1.156	7.5	0.739805	84.95	84.5	78.7575	70.88	50.25	52.55	22.725	1.87147	5.95833	71.757	10.715	9.92
12	SC	0.630136	21.395	167.3	0.867719	24.176	0.782485	9.4	0.731551	94	98.5	79.375	71.435	59.525	9.225	3.075	2.06481	6.45833	62.607	12.76	9.55
13	SC	0.69832	25.42	238.65	0.66329	25.1686	0.944825	7.6	0.6735	86.6	89	78.0825	70.2725	51.625	7.325	2.225	2.1713	6.5	71.415	12.79	9.995
14	SC	0.686806	24.68	304.55	0.769181	23.0276	1.23385	8.6	1.04195	87.15	88.5	78.5675	70.7075	35.575	27.525	9.65	2.02969	6	81.245	11.99	9.505
15	SC	0.633107	24.175	198.9	0.8173	23.5154	0.821691	10.2	0.87652	92.2833	102.5	78.94	71.0475	62	14.35	4	2.25308	5.79167	40.295	12.84	8.825
16	SC	0.381944	22.205	153.2	0.85001	19.0831	0.689241	7.9	0.434395	79.4	97	76.4	68.7575	58.6	2.125	0.575	2.3587	7	55.971	12.05	9.58
17	SC	0.32697	21.03	268	0.745149	20.49	1.27437	10.1	0.491022	87.75	90.5	77.99	70.1875	66.875	71.15	22.325	2.26042	7	79.963	9.915	10.9
18	SC	0.36531	18.815	250.75	0.83071	20.3313	1.33427	8.1	0.776682	87.9	95	78.665	70.8	67.025	16.425	3.625	2.06	6.5	69.272	10.91	9.48
19	SC	0.357639	22	236.35	0.828385	18.1208	1.07475	8.4	0.662759	79.7125	90.5	77.2375	69.5175	58.675	16.05	4.7	2.2346	6.5	59.513	12.945	9
20	SC	0.287645	18.635	208.55	0.775155	18.226	1.11934	6.2	0.404838	76.15	89.5	74.53	67.075	62.75	8.05	1.875	2.18342	7	77.505	11.095	11.125
21	SC	0.643379	21.835	332.35	0.774988	19.4675	1.523	5.7	0.643081	76.6	90	76.5125	68.86	63.025	10.35	2.825	2.29891	7	70.846	12.64	8.955
22	SC	0.354086	17.055	198	0.795494	23.4272	1.16016	8.5	0.703283	99	99.5	77.9375	70.145	61.45	41.575	11.575	1.83103	6.41667	64.215	13.605	8.905
23	SC	0.295123	19.355	234.1	0.875432	23.6767	1.20927	7.2	0.781859	96.59	88	79.1225	71.21	59.2	13.525	3.3	1.95604	7	64.594	14.485	9.72
24	SC	0.418556	22.87	227.65	0.888845	21.3819	0.99634	7.4	0.709008	107.638	96.5	75.22	67.6975	54.825	10.525	2.325	2.24583	7	66.264	12.545	8.845
25	SC	0.449225	21.25	266.15	0.794716	21.065	1.25336	8.1	0.800555	102.6	98.5	78.175	70.355	64.375	8.575	2.125	2.03846	5.95833	57.7	14.075	9.415
26	SC	0.531961	21.9	276.65	0.868065	21.0884	1.26161	6	0.682472	88.4	83.5	79.335	71.4025	62.475	50.575	12.4	1.87202	6	77.56	11.05	10.035
27	SC	0.30562	17.11	210.35	0.83243	23.8482	1.22943	8.6	0.797421	99.6	94.5	78.4875	70.6375	66.35	6.4	2.65	1.80185	6	64.169	14.44	8.645
28	SC	0.337726	20.41	221.6	0.828907	17.6632	1.08887	9.3	0.667014	87.8875	90.5	77.515	69.7675	61.325	1.575	0.375	2.25	6	61.424	13.285	8.84
29	SC	0.593023	21.2	175.05	0.886313	25.0791	0.82361	7.9	0.680799	108.5	91.5	79.9925	71.9975	55.175	46.725	12.125	1.9218	6.425	76.991	13.155	9.685
30	SC	0.477616	21.235	202.65	0.60763	25.2189	0.954284	8.2	0.573271	88.0625	90.5	77.8125	70.03	64.6	9.9	2.6	1.76322	6.66667	52.33	12.835	11.325
31	SC	0.546964	21.75	175.8	0.819217	21.295	0.808253	10	0.679239	106.862	94	78.9625	71.0675	54.4	17.4	3.925	1.9911	6.70833	60.678	12.085	10.005
32	SC	0.160497	21.165	234.55	0.735044	20.1633	1.10857	10.1	0.779514	101.828	86.5	78.21	70.39	66.025	3.575	0.925	2.12333	7	60.05	13.15	10.575
33	SC	0.438017	22.22	204.15	0.688897	23.0659	0.918126	9.9	0.703789	104.85	95.5	76.175	68.555	62.6	8.05	2.025	1.9914	6.875	54.017	11.12	10.35
34	SC	0.514244	23	316.3	0.877015	23.2017	1.37522	5.5	0.715127	100.15	88	78.4375	70.5925	52.725	52.8	18.2	1.8867	6.875	52.954	11.76	9.435
35	SC	0.31074	24.645	244.25	0.675826	19.4785	0.991058	7.4	0.527958		106	72.23	65.01	52.975	7.8	2.15	2.36639	6.91667	54.314	15.99	6.84
36	SC	0.392862	20.57	151.85	0.811035	22.9882	0.739817	9.1	0.557053	109.82	85.5	72.225	65.0025	19.975	1.7	0.65	2.40333	7	69.401	9.92	8.185
37	SC	0.565068	23.315	290.6	0.704449	21.884	1.24643	6.5	0.650842	112.4	91.5	77.0875	69.375	41.8	21.95	5.975	1.98148	6.91667	75.147	11.91	10.285
38	SC	0.550581	22.08	216.6	0.756961	23.405	0.980981	7.2	0.620786	111.3	97	76.9475	69.2525	61.125	3.475	0.95	2.36	6.58333	43.845	14.285	8.595
39	SC	0.55646	22.325	227.1	0.860076	22.9047	1.01688	6.7	0.663691	103.7	88.5	74.2625	66.8325	61.725	29.9	14	2.16346	6.83333	70.939	8.755	9.415
40	SC	0.270268	23.465	263.4	0.706628	20.6102	1.12319	6.4	0.548612	129.3	90	80.255	72.23	26	37.7	16.1	2.06349	6.625	64.198	14.625	8.2
41	SC	0.265891	26.47	253.45	0.806956	25.93	0.957807	5.8	0.681319	113.6	93	79.0425	71.14	68.525	53.075	16.375	1.82759	6.83333	68.119	11.52	9.36
42	SC	0.571269	23.61	316.25	0.7932	21.055	1.33744	6.2	0.727785	112.95	90.5	76.8725	69.19	38.1	35.825	12.5	2.00071	6.95833	57.85	10.445	10.595
43	SC	0.535675	22.27	168.8	0.822181	20.2494	0.757933	8.9	0.555229	108.975	88	72.95	65.65	21.85	32.45	10.75	2.28667	7	71.865	9.5	12.45
44	SC	0.385336	21.61	320.2	0.781769	21.8183	1.48133	5.5	0.660908	114.73	85	77.0425	69.3375	50.4	22.55	7.3	2.06731	7	70.696	11.38	10.435
45	SC	0.463421	22.305	154.75	0.86831	19.4029	0.693583	11.6	0.673056	106.7	90	72.5	65.25	38.225	28.525	8.775	2.28895	7	68.467	25.09	9.675
46	SC	0.375501	22.79	278.2	0.860291	23.18	1.22178	5.4	0.667216	111.4	100	78.6425	70.7775	69.05	5.225	0.925	1.90179	6.54167	50.307	12.42	10.055
47	SC	0.257477	21.08	181.1	0.78554	23.0056	0.858132	5.8	0.418716	119.45	102.5	80.68	72.6125	70.5	3.825	1.15	1.98214	6.625	57.777	18.965	8.13
48	SC	0.475258	23.32	235.45	0.87315	24.6077	1.01062	6.1	0.683577	97.15	91	77.485	69.735	62.5	46.4	14.2	1.89286	6.5	52.875	12.135	9.92
49	SC	0.486224	23.04	268.1	0.906287	11.6204	1.16492	9.9	0.613535	117.575	98	76.7325	69.06	64.2	4.075	0.875	2.30682	7	74.252	10.435	9.6
50	SC	0.563194	23.865	225.6	0.713812	21.9655	0.945058	7.6	0.596624	123.8	99	75.03	67.5275	58.5	8.95	2.6	2.19231	6.625	65.344	13.52	9.045
51	SC	0.328391	20.065	286.35	0.69557	23.9818	1.42837	7.3	0.777897	112.97	85	74.5475	67.09	38.3	16.475	4.7	2.00926	6.95833	72.226	11.095	10.655
52	SC	0.506686	20.385	191.6	0.825116	21.9765	0.940965	8.2	0.635476	108.8	100.5	75.2325	67.7075	59.625	14.075	4.375	2.16538	6.20833	66.056	13.585	9.27
53	SC	0.618233	25.4889	309.5	0.798965	20.4115	1.2145	6.1	0.685576	112.075	87	72.2175	64.9925	45.15	16.05	4.075	2.04	6.875	52.251	13.285	9.315
54	SC	0.552035	23.63	253.3	0.657395	19.7771	1.07196	9.3	0.679162	114.5	100.5	76.28	68.6525	56.925	8.475	3.05	2.3075	6.41667	52.455	13.125	8.11
55	SC	0.503601	22.375	420.55	0.655937	15.507	1.87289	6	0.560378	115.05	88.5	74.48	67.03	32.5	34.5	11.625	2.34585	7	70.914	11.71	11.215
56	SC	0.488001	21.73	304.3	0.726916	18.0169	1.40038	7.2	0.637139	125.65	97.5	73.4875	66.14	57.3	14.75	5.6	1.91595	6.5	68.106	11.36	8.73
57	SC	0.52844	22.445	196.75	0.916994	25.3473	0.875299	7.9	0.800548	124.8	90.5	73.1675	65.8525	54.95	3.375	0.825	2.12963	6.5	66.768	12.125	9.865
58	SC	0.383979	21.835	208.15	0.802831	25.0437	0.953256	10	0.930469	118.375	99	72.595	65.335	56.3	5.425	1.675	1.96521	6.5	70.667	19.765	7.375
59	SC	0.547093	23.005	172.95	0.790983	20.7804	0.751518	7.9	0.502795	111.95	88	72.1375	64.925	18.725	12.35	2.925	2.36458	7	47.351	10.54	12.04
60	SC	0.383398	24.665	242.05	0.841407	19.8595	0.980199	8.6	0.770893	121.1	97.5	76.455	68.81	63.2	2.8	0.7	2.24583	6.58333	60.989	13.865	8.635
61	SC	0.651599	22.835	261	0.75819	18.43	1.14274	8.7	0.708476	124.333	99	73.775	66.4025	52.525	24.475	6.525	2.31975	6.70833	57.549	11.18	9.335
62	SC	0.486612	20.555	250.2	0.802962	22.117	1.21759	5.6	0.553418	109.43	84.5	76.1575	68.5375	61.1	53.125	14.925	2.08885	6.66667	64.771	12.075	10.57
63	SC	0.35751	23.53	214.25	0.758071	23.9155	0.91126	7.4	0.645989	128.4	94.5	75.5375	67.9825	43.075	19.425	4.975	2.0463	6.79167	63.11	12.06	9.4
64	SC	0.383107	24.09	274.7	0.803092	20.9783	1.14002	7.7	0.800512	121.2	94.5	78.7475	70.87	58.8	12.675	3.025	1.88889	6.54167	61.146	13.7	8.595
65	SC	0.534577	21.095	204.65	0.871141	21.9927	0.973921	9	0.777491	115.7	101	78.955	71.0625	64.85	62.2	20.125	1.95503	6.41667	61.978	11.67	8.54
66	SC	0.274839	23.26	227.25	0.727849	18.8503	0.9769	9.5	0.703815	125.398	87	78.9425	71.0475	23.6	36.475	13.275	2.09259	6.79167	65.26	13.67	8.75
67	SC	0.403941	24.87	262.7	0.866062	18.9185	1.05621	7.8	0.745556	122.667	94	77.6675	69.905	52.85	3.825	0.9	2.08	7	67.973	11.805	10.11
68	SC	0.559205	21.215	284.95	0.781055	20.298	1.3442	6.7	0.667526	128.55	94.5	75.025	67.525	62.975	40.475	12.95	1.90527	7	63.49	12.12	10.17
69	SC	0.409997	32.195	142.15	0.799496	23.0433	0.441378	7.2	0.417898	130.7	97.5	77.675	69.9075	66.05	0.275	0.075	2.31	7	70.632	13.44	9.03
70	SC	0.33666	25.35	257.55	0.789536	20.8981	1.01523	5.3	0.50116	134.075	100	75.4325	67.8925	61.825	0.975	0.25	2.32065	6.91667	77.662	11.1	11.325
71	SC	0.512048	26.13	300.85	0.83705	22.0126	1.15096	8.1	0.996368	135.4	92.5	76.915	69.2225	52.55	57.55	16.75	2.14316	7	64.492	12.605	7.935
72	SC	0.384948	20.415	311.2	0.809954	23.2788	1.52439	6.1	0.793161	114.028	85	75.76	68.1825	41.775	33.475	10.875	2.03775	7	69.529	8.895	10.745
73	SC	0.423692	21.64	309.2	0.811131	23.4538	1.42901	7.5	0.979643	131.775	88.5	79.24	71.32	47.45	33.225	14.05	1.84821	7	67.998	13.49	9.265
74	SC	0.460966	22.04	208.6	0.821592	19.9396	0.946728	5.8	0.440296	307.725	101.5	76.88	69.195	66.575	3	0.775	2.205	6.66667	67.808	11.315	8.845
75	SC	0.402552	23.34	231.5	0.754938	20.7032	0.991696	6.4	0.514011	141	98	76.0575	68.455	62.025	2.55	0.75	2.29708	6.79167	66.933	10.9731	8
76	SC	0.536402	30.865	201	0.872442	23.1799	0.650718	5.2	0.454494	126.4	90	76.475	68.825	61.625	56.7	14.65	2.02778	7	61.253	13.2952	9.145
77	SC	0.519105	24.005	156.15	0.824308	21.0262	0.650565	8.6	0.516916	78.8	94	75.745	68.1725	59.25	2.625	0.6	2.40942	6.91667	67.734	12.2433	11.11
78	SC	0.535756	25.24	144.45	0.774316	15.7368	0.572221	8.1	0.315986	96.325	94.5	72.705	65.435	39.1	1.7	0.425	2.2375	7	70.664	8.31837	10.2
79	SC	0.741344	25.47	311.45	0.770508	19.215	1.22306	7.1	0.729148	87	88	77.0825	69.3725	52.45	11.3	3.05	2.23615	6.95833	70.954	12.9132	9.745
80	SC	0.411192	21.335	240.2	0.864181	18.9105	1.12633	3.5	0.325557	79.2292	85.5	78.045	70.245	60.3	60.95	18.85	1.90385	7	74.443	10.9734	8.945
81	SC	0.465391	25.17	205.45	0.869972	18.1566	0.817081	6.2	0.449771	86.2	94.5	75.5675	68.01	43.55	3.6	0.7	1.97115	7	81.944	11.374	10.77
82	SC	0.0596415	19.865	237.7	0.907253	26.4617	1.19673	8.3	1.04911	90.3964	98.5	81.0075	72.9075	70.425	18.4	8.8	1.70632	6.5	58.234	14.3693	9.14
83	SC	0.439874	26.195	144.45	0.861987	21.0641	0.554275	7	0.406464	103.4	92	76.18	68.56	59.225	1.725	0.35	2.27446	7	61.034	13.1956	10.29
84	SC	0.616166	23.535	215.7	0.879921	24.0614	0.916145	7.3	0.743154	98.4	89.5	76.0975	68.4875	39.5	11.475	2.55	2.09615	6.41667	57.247	13.3561	9.565
85	SC	0.611628	26.85	192.95	0.896758	22.3603	0.718608	8.5	0.726979	94.95	92.5	77.1725	69.4525	49.125	3.025	0.6	2.10577	7	63.575	12.8744	9.335
86	SC	0.424096	26.825	180.6	0.752505	20.4771	0.67314	7.9	0.488024	105.383	97.5	76.065	68.51	56.75	5.1	1.2	2.11	7	60.268	13.633	7.82
87	SC	0.506411	28.295	164.2	0.881733	21.0034	0.58055	8.7	0.585406	101.25	91.5	75.9375	68.3425	52.125	6.325	1.875	2.3913	7	60.651	12.6197	11.115
88	SC	0.753327	25.185	206.95	0.759344	23.2741	0.821698	11.4	0.930161	90.1	89.5	78.46	70.615	43.75	43.725	14.8	2.33333	6.83333	64.207	12.4094	10.4
89	SC	0.566457	24.17	206.4	0.908408	25.0487	0.854021	7.8	0.811577	100.195	86.5	77.235	69.51	54.975	42.3	11.225	2.11538	6.33333	70.957	12.2654	10.36
90	SC	0.657736	29.495	352.4	0.789679	15.1778	1.19495	8.2	0.771914	104.45	94	75.92	68.33	58.7	15.125	3.775	2.38636	7	53.804	11.4515	10.375
91	SC	0.78146	22.145	208.05	0.770165	26.8932	0.939329	10.7	1.02524	107.433	99.5	78.8225	70.94	49.925	56.3	21.725	2.37417	5.75	65.252	13.1845	10.285
92	SC	0.416037	26.265	163.1	0.867318	21.92	0.621643	8.2	0.564443	104.44	92.5	76.4925	68.8425	62.5	3.15	0.65	2	7	70.456	13.8987	11.05
93	SC	0.643169	27.885	168.15	0.920316	19.8259	0.60305	7.9	0.537666	105.2	92	76.18	68.56	57	9.55	2	2.47727	7	68.406	10.3829	10.665
94	SC	0.526066	24.49	147.7	0.945018	22.7726	0.604349	7.8	0.552804	114.4	96.5	78.3075	70.475	54.85	0.975	0.275	2.26	7	67.223	13.5167	10.345
95	SC	0.605281	25.585	273.95	0.770168	21.2368	1.07051	7.1	0.705419	104.35	94	74.03	66.625	62.725	58.45	12.3	2.07692	6.91667	56.685	11.9387	9.955
96	SC	0.283511	25.65	265.1	0.869274	25.0417	1.03344	6.4	0.820384	103.417	96	78.8875	71	55.8	77.6	30.925	1.9914	6.70833	66.053	11.5401	8.875
97	SC	0.627713	23.36	221.6	0.854648	23.9163	0.947544	8.8	0.887637	102.15	88.5	76.5125	68.86	40.275	17.675	4.3	2.12808	6.41667	76.152	12.5478	10.01
98	SC	0.670333	28.0778	268.05	0.868136	17.6181	0.953161	7	0.633782	96.2	92	76.03	68.4275	48.6	21.375	5.7	2.21054	6.91667	79.389	12.1823	9.985
99	SC	0.408834	27.31	192.2	0.845696	24.9104	0.703463	6.3	0.567946	105.9	85.5	73.8625	66.48	26.65	66.9	30.725	1.8839	7	70.648	10.7905	9.94
100	SC	0.405394	24.175	193.4	0.861635	22.9739	0.798288	6.7	0.563685	97.55	90	75.5525	67.9975	46.35	26.525	7.15	1.94373	5.83333	72.281	11.5456	11.84
101	SC	0.706331	29.145	304.15	0.857714	19.2593	1.0433	5.1	0.56888	104	97.5	74.865	67.38	61.3	5.425	1.075	2.30616	7	71.296	12.3983	9.145
102	SC	0.65239	24.745	247	0.824033	18.9273	0.999418	5.5	0.470566	108.65	92.5	74.775	67.295	57.675	7.925	1.375	2.26042	7	68.907	10.2224	9.245
103	SC	0.829506	26.175	237.85	0.719671	21.4796	0.909352	7.8	0.638727	108.75	101	77.645	69.88	52.75	30.15	7.6	2.61907	6.5	65.941	9.07916	8.375
104	SC	0.615762	24.645	141.519	0.472817	22.9514	0.585897	5.4	0.298586	108.4	91	75.13	67.6175	58.525	14.45	3.85	2.11538	6.875	48.454	12.3983	8.36
105	SC	0.278601	26.9	274.8	0.876182	25.2858	1.01984	5.4	0.727992	108.2	93.5	78.9925	71.095	67.575	66.25	20.675	1.82759	6.41667	53.418	12.5533	8.83
106	SC	0.600888	23.19	309.35	0.713193	20.4611	1.3332	6.9	0.689275	109.15	96	77.0475	69.3375	60.55	14.075	3.125	2.11538	6.45833	63.423	12.9353	9.04
107	SC	0.740988	27.67	313.45	0.81649	21.2523	1.15045	5.1	0.611242	123.567	104.5	79.3175	71.3825	49.125	30.025	9.45	2.43614	6.33333	61.188	13.3838	7.67
108	SC	0.534254	27.865	213.3	0.774658	23.5117	0.765047	5	0.434406	113	94	77.23	69.5075	42.825	3.95	0.8	2.17308	6.5	61.66	12.9796	11.07
109	SC	0.297125	24.695	238.25	0.564588	21.236	0.963168	7.2	0.458577	98.75	83.5	76.315	68.6825	55.2	64.225	35.125	2.08333	6.975	69.832	8.95447	9.455
110	SC	0.608188	30.145	274.9	0.803058	21.7849	0.910731	5.8	0.619946		102	77.505	69.755	63.4	20.675	7.125	2.125	6.125	60.057	14.0022	7.665
111	SC	0.245526	23.685	194.4	0.886626	21.0803	0.820847	6.6	0.530553	120.4	88	78.03	70.2275	67.85	2.025	0.475	1.8604	6.5	72.503	13.7824	9.565
112	SC	0.439632	26.185	278.1	0.911146	22.1053	1.06188	6	0.740567	117.338	96	77.82	70.04	65.975	42.6	11.525	1.83664	6.45833	74.337	12.9018	8.805
113	SC	0.807041	28.555	289.9	0.896114	22.1502	1.01526	5.9	0.75727		109.5	77.785	70.0075	60.45	16.9	4.825	2.42663	6.04167	64.487	13.2283	7.605
114	SC	0.550226	25.75	183.85	0.722805	24.3083	0.715016	4.3	0.309534	114.5	96.5	75.4175	67.875	35.725	4.675	1.3	2.18269	6.33333	60.618	13.2456	11.425
115	SC	0.799968	28.55	207.8	0.739058	29.3118	0.727943	5.6	0.559402	130.725	96.5	73.55	66.195	45.25	61.65	32.95	2.50583	5.025	57.666	11.6453	9.21
116	SC	0.675711	30.16	302.15	0.801743	19.225	1.00323	5.7	0.599607	120.2	89.5	74.8625	67.3775	37.175	49.375	17.325	2.215	6.33333	72.512	9.85695	9.295
117	SC	0.301986	27.74	128.9	0.873283	21.55	0.465833	6.7	0.360164	130.725	94	75.95	68.355	47.175	24.625	8.45	2.265	6.5	53.086	11.6176	8.285
118	SC	0.536256	28.44	241.1	0.792202	21.28	0.84775	4.6	0.451609	142.7	98.5	77.3975	69.66	61.375	0.175	0.025	2.2025	6.5	64.436	13.4392	9.27
119	SC	0.361143	31.61	268.7	0.807771	24.0046	0.848948	7.2	0.83167	126.588	101	76.65	68.985	63.5	32.6	9.575	2.06481	6.5	73.907	13.943	7.4
120	SC	0.411402	27.675	154.6	0.830016	20.4461	0.558662	7.9	0.460915	126.362	90	73.18	65.86	49.475	33.35	9.175	2.12531	6.5	68.315	12.9586	9.83
121	SC	0.443782	26.725	162.5	0.92199	25.4967	0.608034	8.1	0.687177	123.58	94	75.1075	67.595	45.875	38.15	10.075	2.19736	6.5	66.45	12.0329	9.705
122	SC	0.587452	28.995	173.2	0.838975	19.4592	0.59728	7.9	0.499006	124.45	86	72.245	65.02	38.55	14.725	4.525	2.36759	6.5	77.351	9.01538	9.83
123	SC	0.373498	26.38	165.7	0.891225	21.9813	0.627788	8.2	0.594937	128.6	95	74.735	67.26	64.625	16.4	3.35	2.01923	6	63.525	12.4758	9.52
124	SC	0.608349	28.93	190.35	0.880632	19.1381	0.657497	6.6	0.474505	127.013	91	74.8425	67.07	41.675	15.675	3.375	2.41374	5.91667	67.097	11.1581	9.405
125	SC	0.323999	28.96	220.9	0.870752	20.7897	0.762754	7	0.621761	148.7	93.5	76.15	68.535	55.825	11.9	3.5	2.2375	6	72.583	13.0461	8.675
126	SC	0.392087	28.665	137.6	0.847575	22.4589	0.481474	7.2	0.41788	151.825	97.5	74.2725	66.8875	40.45	3.125	2	2.24679	6	71.907	12.2654	8.965
127	SC	0.279344	30.95	266	0.878084	20.8268	0.857909	8.5	0.917153	145.95	89	74.4575	67.0125	45.8	7.025	1.85	2.30652	6	63.018	10.992	8.955
128	SC	0.405749	28.31	174.8	0.896948	22.4162	0.616006	8.6	0.667023	138.05	97	74.3325	66.8975	61.575	20.375	4.275	1.96429	6	53.909	12.6973	9.615
129	SC	0.433301	27.155	120.45	0.893836	22.73	0.443539	8.7	0.472444	129.45	88.5	74.685	67.2125	36.75	1.875	0.325	2.19022	6	64.473	11.0196	10.545
130	SC	0.441521	29.25	226.5	0.622093	24.5874	0.774061	6.9	0.529949	142.2	101.5	74.3775	66.9375	53.85	4.8	1.275	1.89527	6	68.075	14.7735	8.53
131	SC	0.281541	27.055	226.85	0.810331	24.2031	0.837861	7.3	0.718622	139.7	95	79.4375	71.495	69.575	21.15	4.5	2.02885	6	59.802	12.5588	9.52
132	SC	0.486434	31.595	193.5	0.780165	24.1551	0.612461	5.1	0.41233	129.2	88.5	75.28	67.75	54.525	52.875	14.575	2.00137	6	79.188	11.7372	10.53
133	SC	0.307865	27.67	234.6	0.904737	20.3685	0.847911	7.7	0.738796	141.85	87	76.9475	69.25	53.85	4.725	1.125	2.19458	6	52.026	11.0758	10.62
134	SC	0.396479	28.17	248	0.792859	24.8913	0.880331	10	1.09344	150.875	100	78.0875	70.2775	65.8	3.625	1.025	1.79524	6	62.991	19.5929	8.68
135	SC	0.51812	28.575	271.7	0.515945	23.6174	0.949277				90.5	76.975	69.4225	33.855	19.925	6.15	2.09893	6	62.697	12.2599	9.05
136	SC	0.420736	29.32	288.25	0.761623	23.7428	0.982847	8.6	1.00193	148.75	97.5	77.4775	69.73	64.425	2.525	0.75	1.77738	6	48.151	18.5043	8.875
137	SC	0.402745	27.575	195.05	0.814705	25.6953	0.707919	6.8	0.597316	149.1	86	75.3	67.7725	27.6	37.175	11.825	1.85392	6	68.346	7.42082	10.82
138	SC	0.509028	29.275	181.6	0.857247	17.6406	0.620536	5.9	0.359801	144.55	95.5	74.465	66.7725	30	47.325	12.7	2.39851	6	59.785	9.9196	9.02
139	SC	0.320349	28.17	226.55	0.875866	23.8099	0.80429	5.7	0.597718	140.375	104	75.3525	67.8175	62.65	23.4	6.4	1.81911	6	55.655	13.0793	9.18
140	SC	0.671673	31.41	225.2	0.865089	20.5194	0.71808	6.2	0.556847	134.8	92.5	74.9075	67.465	34.075	15.325	3.35	2.35639	6	66.803	11.8169	9.67
141	SC	0.332784	33.015	229.2	0.836118	21.782	0.693294	5.4	0.502164	142.69	86	76.305	68.6725	36.975	20.6	6.425	2.28667	7	61.795	12.3927	9.99
142	SC	0.322125	30.16	230.35	0.827216	23.96	0.763305	7.2	0.728453	143.8	92	76.8075	69.1275	58.65	23.2	5.4	2.01852	6	59.454	14.314	8.885
143	SC	0.293895	27.51	159.1	0.852879	19.8969	0.575833	6.6	0.395056	150.15	93	77.91	70.1175	58.15	12.8	3.15	2.12731	6.5	61.347	15.7957	8.045
144	SC	0.410982	27.075	191.4	0.741597	26.0168	0.709167	5.3	0.434665	148.1	100.5	78.7875	70.91	58.875	14.025	2.5	2.34615	6	62.082	14.7347	9.055
145	SC	0.500226	31.415	203.35	0.869934	18.6943	0.647711	5.5	0.403968	146.988	92	74.5625	67.1075	44.6	24.275	5.775	2.36277	6	55.104	8.81052	8.63
146	SC	0.43834	28.215	236.9	0.810986	24.926	0.839598	6.4	0.679324	148.65	95.5	76.52	68.87	58.8	32.7	13.575	1.84828	6	65.601	16.9064	8.3
147	SC	0.201034	26.105	210.1	0.749227	23.7847	0.806361	7.4	0.615469	149.925	94	77.445	69.8375	57.7275	21.475	5.95	2.04352	6	40.306	14.1036	9.08
148	SC	0.169606	26.305	246.15	0.685106	22.8596	0.932134	8.6	0.727279	142.5	86	76.285	68.655	56.4	48.775	17.825	1.93404	6	65.592	13.0751	9.02
149	SC	0.386596	29.82	238.15	0.894248	22.0271	0.79973	5.8	0.609701	158.75	94.5	77.2675	69.5425	64.425	0.375	0.1	2.19698	6.66667	46.542	13.9153	8.33
150	SC	0.451453	28.84	256.7	0.915289	19.725	0.890399	5.8	0.59694	142.4	86.5	78.4925	70.645	54.65	14.125	4.675	2.05962	6	48.073	11.9387	9.91
151	SC	0.337209	30.28	260.2	0.771721	23.0028	0.858198	5.4	0.558187	170.725	93.5	75.075	67.57	55.95	37.7	8.35	2.05907	6	61.325	12.7582	9.145
1	LN	0.375743	19.295	173.3	0.874398	15.57	0.900785	18.6	1.01479	84	109	75.125	67.59	59.825	10.4	3.1	2.34091	6.5	60.593	13.17	8.645
2	LN	0.436047	18.76	129.4	0.756694	21.7251	0.69434	15.1	0.709555	79.85	113	75.375	67.86	59.05	4.4	0.825	2.14	7	79.328	14.795	8.06
3	LN	0.409722	16.255	139.6	0.715667	23.365	0.858433	13.3	0.685369	71.25	114	78.675	70.8075	66.2	67.125	21.925	1.79511	7	51.985	14.525	8.18
4	LN	0.410578	15.66	154.75	0.669984	21.725	0.987758	11.4	0.571614	79.6	110	75.975	68.375	64.975	27.375	7.2	1.75	6.66667	53.474	12.875	10.83
5	LN	0.398918	19.26	123.5	0.8951	19.0493	0.640939	20.4	0.953805	78	111	75.2	67.68	63.475	11.825	3.35	2.29891	7	61.237	13.115	7.965
6	LN	0.468459	19.345	127.55	0.711637	20.4922	0.659029	11.6	0.478587	84.3	117	71.1	64.005	57.825	0.85	0.175	2.25	7	65.698	14.09	9.63
7	LN	0.525888	17.7	243.2	0.593339	17.4704	1.37401	10.7	0.593832	77.8	105	68.125	61.335	45.425	65.05	23.7	2.37846	6.5	62.842	12.145	9.65
8	LN	0.32022	19.12	164.1	0.311986	20.9108	0.858215	11.5	0.273488	74.8	112	73.175	65.855	57	1.875	0.475	2.2	7	75.701	15.36	7.945
9	LN	0.66426	21.98	217.35	0.658391	22.5383	0.988474	13.5	0.978381	82.825	110	76.05	68.435	57.075	64.2	24.675	2.18269	7	59.641	12.475	9.575
10	LN	0.378165	18.71	174.45	0.675519	23.4806	0.931954	10.7	0.657334	86.35	115	76.725	69.0425	66.2	3.05	0.625	2.11538	7	71.28	15.725	8.785
11	LN	0.507267	20.45	176.45	0.847911	22.75	0.861503	11.3	0.861623	93.7	109	77.325	69.5875	59.975	77.9	28.825	1.96429	6.91667	57.401	12.3	8.795
12	LN	0.630136	21.175	164.25	0.674428	23.0725	0.775546	17.2	0.97861	81.35	122	76.8	69.115	58.875	17.4	4.55	2.16346	7	59.575	16.795	7.53
13	LN	0.69832	22.28	156.25	0.72592	25.0545	0.701026	13.5	0.85283	85	111	76.025	68.4075	60.475	22.5	5.775	2.24038	7	48.926	14.69	9.28
14	LN	0.686806	21.895	233.85	0.758658	23.0739	1.06776	9.2	0.830312	85.7	110	75.25	67.705	51.975	61.45	20.275	2.19231	7	78.472	15.01	8.445
15	LN	0.633107	20.63	139	0.663309	21.88	0.673776	18.1	0.878662	79.55	124	73.475	66.1275	58.6	6.975	1.475	2.29	7	40.274	16.93	7.32
16	LN	0.381944	20.09	135.15	0.871213	18.6998	0.672889	19.2	0.937871	73.6	112	73.375	66.0325	60.275	10.875	2.75	2.29891	7	39.105	13.28	7.93
17	LN	0.32697	18.98	174	0.808046	20.37	0.916754	11.2	0.789197	77.6	109	75.75	68.185	64.775	68.875	21.25	2.18458	7	85.635	12.745	9.34
18	LN	0.36531	17.955	182.95	0.785356	21.1691	1.01875	13.6	0.917678	88.425	104	78.475	70.6475	66.8	12.375	2.875	2.1	7	57.323	14.48	8.19
19	LN	0.357639	18.9389	191.6	0.82064	16.7729	1.01282	14.7	0.864375	80	109	74.2	66.7875	60.875	19.725	6.225	2.19565	7	81.876	13.26	7.715
20	LN	0.287645	17.435	152	0.834702	19.096	0.871982	16.2	0.867917	65.5	112	75	67.48	65.4	2.9	0.85	2.1712	6.95833	66.569	13.46	9.1
21	LN	0.643379	19.675	273.6	0.676023	17.7871	1.39119	11.8	0.867284	84.1	117	71.7	64.505	59.95	3	0.825	2.28261	7	84.527	12.96	8.2
22	LN	0.354086	16.56	175.1	0.715544	24.8069	1.05676	14	0.955634	98.125	113	76.7	68.9925	63.4	48.3	12.7	1.82857	7	65.366	15.105	8.19
23	LN	0.295123	17.47	171.15	0.909366	23.9	0.977596	10.3	0.854704	89.8	108	78.675	70.7925	62.45	22.875	4.9	1.92593	6.79167	78.505	15.945	7.965
24	LN	0.418556	21.3333	210.55	0.758658	21.3458	0.989267	12.9	0.980213	97.55	117	76.025	68.415	59.5	28.15	7.85	2.26042	7	71.192	14.695	7.28
25	LN	0.449225	20.925	234.35	0.680607	20.8508	1.11996	11.7	0.859575		119	76.275	68.6325	62.325	6.425	1.675	2.14769	7	54.236	15.865	8.385
26	LN	0.531961	18.765	210.25	0.846066	20.5	1.12364	7.1	0.575832	84.8	102	77.475	69.74	58.95	82.275	25.5	1.85185	6.5	70.634	12.165	7.775
27	LN	0.30562	16	152.45	0.85778	21.865	0.952813	11.5	0.731178	93.3	110	75.975	68.3775	59.825	20.075	5.35	1.7931	6.5	71.562	15.27	7.565
28	LN	0.337726	19.25	183.25	0.769623	14.215	0.952496	13.8	0.614194	91.6	107	73.15	65.815	62.15	3.65	0.75	2.29298	7	58	12.83	7.575
29	LN	0.593023	19.36	135.6	0.881348	24.2933	0.70041	11.3	0.729109		114	79.825	71.8425	61.35	62.025	17.225	1.9384	7	68.605	15.105	7.685
30	LN	0.477616	19.41	151.8	0.647254	25.6885	0.780019	13.6	0.768623	86.35	119	76.925	69.1975	65.85	15.625	3.35	1.76322	6.91667	37.644	15.535	9.605
31	LN	0.546964	20.0333	159.15	0.773565	19.2661	0.794464	17.9	0.943969	96.7	119	76.625	68.955	64.675	24.775	5.775	2.04	7	76.206	14.08	7.88
32	LN	0.160497	18.78	174.6	0.726068	19.8341	0.929402	15.4	0.862764	103.375	105	77.475	69.7275	66.65	0.825	0.175	2.125	6.91667	65.8	14.765	8.465
33	LN	0.438017	18.77	126.1	0.689454	23.9284	0.671807	13.8	0.637041	95.375	120	73.575	66.2275	61.025	15.65	3.975	2.02033	7	68.099	14.07	9.41
34	LN	0.514244	21.32	174.55	0.761725	24.5124	0.818504	6.3	0.456582	94.7	109	76.2	68.5825	61.675	59.675	16.75	1.92824	6.95833	33.746	13.31	8.36
35	LN	0.31074	22.16	181.7	0.617501	17.38	0.819946	10.5	0.52001		124	69.95	62.9375	56.225	4.05	0.775	2.42391	7	56.888	15.16	7.42
36	LN	0.392862	18.2	111.2	0.879496	22.4306	0.610989	12.5	0.555739	106.4	105	72.1	64.905	33.075	1.825	0.425	2.46332	7	52.349	12.645	7.41
37	LN	0.565068	22.18	233	0.782368	21.8808	1.05086	8.5	0.753048	105.6	111	75.5	67.97	53.775	16.725	4.275	2.05769	7	71.256	13.855	9.38
38	LN	0.550581	22.145	207.25	0.863183	22.2606	0.936403	13	1.1505	108.1	112	73.85	66.4525	45.825	47.65	14.7	2.32	7	45.493	15.47	7.89
39	LN	0.55646	20.4	176.05	0.812662	22.6948	0.861808	12	0.871296	111.6	105	74.975	67.46	58.65	16.7	5.475	2.17692	6.625	67.017	11.75	8.805
40	LN	0.270268	23.795	256.8	0.824709	23.0068	1.07961	11.1	1.19841	133.4	123	80.725	72.6675	42.35	42.6	14.85	2.02778	7	70.239	15.905	7.93
41	LN	0.265891	23.39	196.75	0.779398	25.1525	0.840448	13.4	1.15502		124	78.8	70.9	68.45	72.875	22.4	1.86022	7	64.459	13.15	8.39
42	LN	0.571269	23.26	281.3	0.833528	20.5257	1.20945	9.3	0.995341	111.9	110	75.55	67.9725	51.05	27.45	6.7	2.08	7	69.895	13.31	9.375
43	LN	0.535675	19.725	137.35	0.646414	18.8048	0.69603	16.8	0.622634	133.125	105	72.725	65.4375	44.05	39.425	10.85	2.21074	7	52.902	12.905	9.485
44	LN	0.385336	19.9	266.3	0.748465	19.8186	1.33774	11.3	0.990197	111.3	105	74.35	66.9125	45.4	24.2	7.1	2.22116	7	74.073	12.035	8.445
45	LN	0.463421						18.8		101.167	108	71.6	64.435	47.25	40.775	12.175	2.40711	7	48.398	26.01	8.68
46	LN	0.375501	21.18	222.5	0.860777	22.9923	1.04956	10	0.96935	104.5	117	79.9	71.905	70.575	49.975	9.575	1.98148	7	58.341	13.86	8.265
47	LN	0.257477	19.285	124.25	0.896864	22.0954	0.643715	12.8	0.703093		123	79.9	71.895	67.825	11.925	3.125	2.07923	7	68.004	18.215	8.235
48	LN	0.475258	21.55	174.6	0.764032	24.24	0.810209	9.8	0.632352	89.9	107	77.075	69.37	63.8	64.625	18.3	1.93519	6.95833	62.546	13.475	8.815
49	LN	0.486224	22.15	218.5	0.887259	15.7917	0.987423	11.8	0.80637		119	74.65	67.18	59.225	12.4	2.975	2.31818	7	81.66	13.715	8.1
50	LN	0.563194	23.535	175.8	0.82667	18.115	0.746931	11.5	0.670057		118	73.175	65.8425	51.925	23.725	5.9	2.27	7	65.784	16.82	7.675
51	LN	0.328391	19	184.7	0.72096	23.7313	0.973781	11.5	0.821107	106.5	100	75.675	68.085	44	19.35	4.875	2.09615	7	84.654	12.165	8.545
52	LN	0.506686	20.905	139.3	0.805077	21.2903	0.665734	15.9	0.854342		119	76.2	68.56	52.55	72.725	31.6	2.2	7	67.258	16.085	8.05
53	LN	0.618233	23.795	209.4	0.859245	20.1517	0.880481	9	0.72932	118.6	105	72.75	65.48	55.325	20.575	6	2.12333	7	53.237	15.595	8.035
54	LN	0.552035	21.885	176.25	0.647549	18.7193	0.806015	13.7	0.644299	108.25	124	71.575	64.4325	54.1	33.925	9.075	2.38542	7	39.163	14.645	7.21
55	LN	0.503601	20.14	311.3	0.485705	18.04	1.54568	9.5	0.618267	111	104	72.55	65.2775	52.5	29.625	9.15	2.32955	7	66.583	12.965	7.48
56	LN	0.488001	21.165	271.55	0.693626	17.9369	1.28112	11.7	0.874847	114.5	123	69.35	62.3825	57.175	45.7	9.975	1.93447	7	63.039	16.265	7.55
57	LN	0.52844	17.8	137	0.867153	23.7288	0.769663	9.7	0.588854	114.6	104	72.45	65.1825	54.075	7.275	1.525	2.14245	6.70833	69.459	13.37	9.105
58	LN	0.383979	19.04	146.65	0.781193	21.2789	0.771479	12.1	0.653848	124.775	129	76.05	68.4525	59.975	7.7	1.95	2.09473	7	55.403	16.435	6.92
59	LN	0.547093	20.825	117.6	0.629307	20.8533	0.564813	16	0.552544	106.6	108	68.875	61.9825	31.25	11.6	2.6	2.32708	7	59.955	12.37	11.155
60	LN	0.383398	22.72	204.4	0.772905	20.5364	0.899413	12.3	0.888735	99.2	123	76.6	68.935	58.125	16.325	3.925	2.14583	7	58.075	15.935	7.87
61	LN	0.651599	22.455	231.4	0.747357	18.1673	1.03069	10.7	0.74545	90.3	124	58.65	52.805	41.825	23.225	4.75	2.30208	7	57.659	14.715	8.765
62	LN	0.486612	17.615	230.3	0.789562	21.6191	1.30631	9.9	0.876657	107.6	102	74.45	67	52.5	45.85	14.25	2.06	6.75	79.822	13.52	8.155
63	LN	0.35751	22.31	164.55	0.843374	22.5935	0.737518	11.7	0.819043	112.9	109	73.15	65.83	43.85	49.5	14.475	2.02778	6.625	51.383	14.905	7.87
64	LN	0.383107	22.455	224.7	0.846172	21.1021	1.00066	15.5	1.38169	111	119	77	69.3025	58.725	14.2	3.325	1.87963	7	58.079	16.47	7.76
65	LN	0.534577	21.77	171	0.855595	21.01	0.785637	12.3	0.838526	114.35	124	75.825	68.24	57.45	84.7	33.35	1.93684	7	51	15.125	7.18
66	LN	0.274839	19.4	118.3	0.912933	22.2581	0.609794	9.2	0.491458	116	105	78.575	70.7075	45.575	38.2	10.575	2.125	6.91667	47.169	16.26	7.3
67	LN	0.403941	23.425	229.05	0.812091	20.3842	0.977781	10.2	0.866298	119	112	77	69.28	49.8	6.2	1.425	2.08	7	63.469	14.68	8.455
68	LN	0.559205	18	339.7	0.86547	20.0787	1.88722	9.6	1.18063	112.7	107	73.825	66.425	56.525	53.525	16.075	1.94231	7	54.442	14.76	8.305
69	LN	0.409997	30.445	119.45	0.831415	21.4787	0.389256	10.8	0.508362	107.5	119	77.35	69.61	61.55	15.175	2.95	2.38833	7	69.395	13.915	8.285
70	LN	0.33666	25.265	238.4	0.831775	20.1959	0.943503	9.3	0.831935	127.65	120	75.55	67.985	53.7	33.15	9.75	2.21699	6.83333	65.737	12.975	10.305
71	LN	0.512048	24.415	248.65	0.781484	23.0574	1.01863	8.9	0.884504	132.875	114	75.95	68.3625	57.45	36.55	11.75	2.20192	7	60.362	14.365	7.34
72	LN	0.384948	19.075	252.15	0.750086	22.4478	1.32184	7.3	0.682055	106.1	100	76.725	69.07	47.625	46.775	15.5	2.09615	6.83333	71.434	12.445	9.125
73	LN	0.423692	19.775	226.5	0.845305	22.4	1.14608	8.9	0.847599	133.3	106	76.625	68.9725	38.425	43.65	17.75	1.82011	6.95833	66.618	15.685	7.655
74	LN	0.460966	21.375	181.25	0.80564	18.6174	0.847786	11.9	0.722115	139.35	122	74.85	67.3625	63.8	0.35	0.05	2.28804	7	55.514	12.9	9.05
75	LN	0.402552	23.25	203.25	0.677386	20.2245	0.874206	9.1	0.562071		111	74.525	67.085	62	5.65	1.4	2.33333	7	66.54	13.95	9.22
76	LN	0.536402						8.4		128.25	107	76.125	68.5125	61.775	71.95	16.225	2.05698	7	49.905	14.02	8.67
77	LN	0.519105	22.66	134.6	0.914174	21.0169	0.593946	13.5	0.770889	72.2	114	75.8275	68.1675	60.945	8.025	2.05	2.40027	7	74.574	13.615	9.41
78	LN	0.535756	23.005	109.2	0.810648	16.2413	0.474832	13.9	0.443375	98.7	115	72.4	65.1525	31.2	2.1	0.35	2.5494	7	72.907	9.66	9.595
79	LN	0.741344	22.4	265.9	0.731854	21.05	1.18705	9.9	0.964913	83	105	75.3	67.7975	55.05	42.55	14.75	2.26	6.875	76.444	14.305	8.82
80	LN	0.411192	18.4389	207.9	0.897637	17.9937	1.1274	9.9	0.736917	82.7	105	76.325	68.6825	59.4	79.375	30.35	1.90231	7	76.843	13.035	7.33
81	LN	0.465391	23.535	215.4	0.877746	17.545	0.915409	13	0.958303	91.9	110	74.25	66.815	44.1	15.35	4.2	1.95	7	66.509	13.665	8.845
82	LN	0.0596415	17.31	160.45	0.833089	25.803	0.926508	15.5	1.18606	87.35	106	80.225	72.2175	68.775	42.35	14.775	1.72069	6.625	56.719	19.6	6.995
83	LN	0.439874	24.995	102.1	0.87869	23.2581	0.408271	11.1	0.512637	98.8	118	77.125	69.505	66.175	2	0.375	2.30779	7	69.202	15.63	9.205
84	LN	0.616166	20.906	169.2	0.83747	24.47	0.809337	10.6	0.755122	102.125	108	76	68.39	47.05	30.925	9.1	2.19471	7	79.229	13.58	8.065
85	LN	0.611628	38.23	149.7	0.895478	23.21	0.440425	12.9	0.891667	85.3	119	76.625	68.9425	56.775	10.55	3.15	2.18429	6.79167	49.672	14.84	7.29
86	LN	0.424096	26.085	160.5	0.709496	20.6119	0.616079	11.2	0.582693		125	72.575	65.3	59.55	24.175	6.025	2.19458	7	68.183	16.265	6.875
87	LN	0.506411	24	94.85	0.879577	20.65	0.394653	12	0.460069	92.4	110	75.05	67.5625	56	8.325	2.55	2.18269	7	45.28	15.19	7.72
88	LN	0.753327	23.73	159.25	0.770915	21.181	0.670482	14.8	0.859962	90.9	104	76.825	69.1525	49.475	46.575	15.225	2.18634	6.91667	65.142	14.905	8.01
89	LN	0.566457	21.33	198.1	0.870772	25.57	0.928739	8.7	0.901769	94.9	103	76.475	68.83	54.575	51.65	12.475	2.11538	7	58.212	14.7	8.09
90	LN	0.657736	25.025	216.65	0.880169	17.9452	0.866166	13.4	1.00106	99.4	110	74.525	67.05	62.9	8.2	1.775	2.3414	7	68.328	12.525	8.575
91	LN	0.78146	21.35	156.3	0.858937	28.8026	0.732903	13.3	1.1316	90.5	119	79.05	71.1475	36.05	61.475	21.225	2.37308	6.91667	57.448	18.31	7.645
92	LN	0.416037	23.34	140.8	0.909072	22.799	0.603427	9.8	0.630501	103.2	109	77.65	69.8725	56.475	7.2	1.675	1.95299	7	72.124	15.62	8.63
93	LN	0.643169	25.05	145.6	0.883554	19.7444	0.58086	9.9	0.559165	102.1	108	74.85	67.38	61.625	2.65	0.55	2.54545	7	73.112	11.515	9.59
94	LN	0.526066	23.965	140.95	0.912109	22.1501	0.588086	10.9	0.688406	105.1	121	79	71.0775	59.2	0.35	0.075	2.24	7	82.41	16.15	8.19
95	LN	0.605281	22.86	165.6	0.859514	21.8	0.724323	10.7	0.736831	96.1	113	74.375	66.9225	63.25	62.15	13.575	2.00071	7	54.156	14.79	7.51
96	LN	0.283511	24.02	263.3	0.795455	28.488	1.09659	9	1.19724	99.25	118	80.8	72.735	64.3	79.825	23.7	1.92241	7	46.57	15.825	6.57
97	LN	0.627713	20.6	169.35	0.856418	21.47	0.821689	10.4	0.721087	101.3	107	75.75	68.1725	54.725	44	11.7	2.06552	6.83333	84.662	15.93	7.205
98	LN	0.670333	25.89	200.05	0.845843	17.46	0.773102	11.3	0.739692	98.9	110	74.425	66.97	51.3	9.075	2.05	2.24692	7	62.05	13.55	7.94
99	LN	0.408834	24.925	139.9	0.837031	26.9891	0.561398	8.2	0.574908	104.5	99	74.425	66.995	18.95	56.375	20.3	1.98309	6.83333	56.506	13.43	7.42
100	LN	0.405394	22.01	131.8	0.849949	20.74	0.598579	9.4	0.483974	105.1	109	74.625	67.1775	48.95	30.925	7.7	1.93447	7	84.696	14.98	9.525
101	LN	0.706331	26.205	202.95	0.910931	19.4762	0.7736	11	0.865658	101.5	115	71.275	64.1375	55.375	6.85	1.4	2.35739	7	66.023	13.43	8.305
102	LN	0.65239	22.125	207	0.76313	20.2811	0.935649	11.1	0.788993	106.8	107	74.35	66.8875	54.3	9.275	1.825	2.2275	7	66.716	12.32	7.99
103	LN	0.829506	26.1	223.7	0.783235	22.394	0.85533	15.8	1.37817	103.85	122	75.15	67.645	36.9	5.875	1.175	2.65217	7	60.925	12.815	7.795
104	LN	0.615762	22.38	153.5	0.825377	22.105	0.685433	10.1	0.634198	112.9	111	73.35	66.005	61.75	22.675	4.4	2.03846	6.54167	33.01	13.73	7.605
105	LN	0.278601	23.745	209.65	0.828083	26.7087	0.882202	10.2	1.05891	109.325	117	76.875	69.185	64.925	63.325	19.5	1.87808	6.875	46.023	14.32	7.785
106	LN	0.600888	21.085	264.55	0.820256	19.7443	1.25371	10.9	1.04482	108.2	113	74.6	67.135	56.875	15.95	3.95	2.18885	6.875	60.679	15.295	7.135
107	LN	0.740988	26.565	198.9	0.753462	22.4578	0.746675	10.3	0.745027	120.325	119	76.75	69.0475	53.475	28	8.15	2.50136	6.95833	70.61	15.66	6.97
108	LN	0.534254	24.415	143.35	0.770173	22.775	0.587221	10.2	0.568558	111.125	116	76.275	68.6525	51.4	3.2	0.725	2.17201	7	57.777	15.37	9.72
109	LN	0.297125	22.155	176.4	0.526098	19.0804	0.795022	15.6	0.636903	98.7	106	69.13	61.6125	56.8	71.45	32.475	2.11875	4.375	44.039	10.515	8.795
110	LN	0.608188	27.505	181.4	0.849164	24.1556	0.659306	11.2	0.920623	120.3	120	76.8	69.1125	64.225	13.45	3.025	2.34615	7	59.9	15.975	7.375
111	LN	0.245526	20.52	151.35	0.91233	20.8864	0.737147	11.3	0.726118	130.6	108	76.725	69.075	65.45	2.175	0.55	1.84972	6.70833	61.769	15.14	8.885
112	LN	0.439632	23.635	187.4	0.86984	20.275	0.793133	9.7	0.712182	118.6	117	78.2	70.3625	57.975	28.95	7.85	2.02208	6.91667	74.439	14.11	6.97
113	LN	0.807041	27.85	210.95	0.83493	21.0886	0.756106	11.1	0.913567	124.65	123	78.05	70.2375	60.6	13.15	3.1	2.51178	7	81.8	15.315	6.795
114	LN	0.550226	24.74	150.5	0.790654	22.045	0.608402	9.9	0.576971	117.8	121	77.9	70.0925	57.225	23.35	5.925	2.0406	7	86.614	15.255	9.79
115	LN	0.799968	26.375	168.45	0.810929	31.2153	0.638765	9.1	0.861711	119	112	74.1	66.7025	44.3	76.35	40.9	2.50583	6	65.931	13.09	7.83
116	LN	0.675711	27.435	285.9	0.803099	17.03	1.04184	9.7	0.843681	127.4	109	74.575	67.105	55.025	31.2	7.975	2.26721	6.70833	51.454	12.41	8.2
117	LN	0.301986	24.24	115.65	0.86237	22.4813	0.477102	14.1	0.702958	133.3	110	77.325	69.585	57.175	4.225	0.85	2.3275	7	60.931	13.34	7.84
118	LN	0.536256	28.275	232.95	0.88252	19.5123	0.823267	8.4	0.747594	139.8	119	78.7	70.83	66.475	3.75	0.925	2.205	7	50.482	15.395	8.2
119	LN	0.361143	27.575	163.2	0.665621	24.7927	0.591815	11.2	0.669183	114.4	117	75	67.48	61.925	21.825	5.55	2.10847	7	79.766	18.205	7.325
120	LN	0.411402	25.29	126.25	0.89323	21.0619	0.497501	10.8	0.569579	128.7	104	74.85	67.365	47.4	1.025	0.325	2.37364	6.70833	78.53	13.17	8.615
121	LN	0.443782	24.365	132.65	0.897644	25.0229	0.544672	11.7	0.774481	133.5	112	75.85	68.2825	51.05	69.325	22.325	1.97414	6.83333	61.772	15.63	8.935
122	LN	0.587452	26.56	142.3	0.788834	19.835	0.534037	11.9	0.588837	120.8	107	72.05	64.8125	38.475	1.8	0.425	2.55278	6.79167	71.76	11.64	8.67
123	LN	0.373498	24.13	125.7	0.885694	22.1889	0.521307	12.6	0.690457	127.6	119	74.05	66.6425	57.925	30.875	7.4	1.98148	6.875	66.656	15.435	8.745
124	LN	0.608349	26.105	128.05	0.849563	18.0494	0.490639	10.9	0.475628	135.333	107	72.45	65.195	54.025	7.85	1.55	2.3673	6.5	51.773	11.625	8.54
125	LN	0.323999	27.225	191.8	0.875506	20.8711	0.703991	11.4	0.875486	134	111	76.825	69.135	61.125	3.4	0.775	2.24583	6.5	84.834	16.13	7.725
126	LN	0.392087	26.715	119.6	0.764855	20.64	0.447428	9.6	0.404325	127	122	70.9875	63.7675	54.23	2.775	0.625	2.14231	7	66.07	14.41	8.835
127	LN	0.279344	26.33	216.2	0.808501	20.605	0.82239	8.1	0.647888	135.9	104	69.05	62.135	46.625	1.8	0.9	2.3125	6.54167	74.283	13.095	7.13
128	LN	0.405749	27.21	146.5	0.874486	23.2797	0.533728	11.8	0.801995	130.1	121	72.85	65.56	56.45	35.425	8.1	1.9828	6.70833	67.694	15.405	8.255
129	LN	0.433301	24.445	115.9	0.796766	19.6622	0.474168	11.6	0.46471	127.875	107	72.325	65.1	44.625	3.275	0.75	2.21692	6.08333	33.551	13.775	9.205
130	LN	0.441521	26.465	181.4	0.641162	22.8663	0.685074	8.2	0.483101		121	73.95	66.5625	55.025	10	1.95	2.04808	6.625	79.75	16.63	8.66
131	LN	0.281541	24.225	140	0.646888	23.702	0.576878	8.8	0.428444	121.725	120	77.35	69.5625	67.675	12.175	2.475	2.16	6.625	64.79	15.565	8.44
132	LN	0.486434						10		132.7	105	71.825	64.635	59.775	64.3	14.675	2.08654	6	60.079	13.755	9.455
133	LN	0.307865	25.42	211.15	0.8832	19.4274	0.830046	11.6	0.930906	144.6	105	72.925	65.6075	57.6	3.225	0.8	2.20833	6.08333	51.363	14.635	7.34
134	LN	0.396479	26.24	155.95	0.628332	24.1589	0.594296	10	0.526152		121	76.425	68.775	60.525	24.975	5.925	1.89286	7	67.513	20.805	8.205
135	LN	0.51812	24.525	189.05	0.651287	23.7316	0.772042	12.4	0.772247		108	72.2325	65.0175	38.925	36.15	11.95	2.13077	6.83333	81.976	13.845	7.845
136	LN	0.420736	27.02	201.85	0.65564	24.725	0.743797	12.3	0.909197		120	74.575	67.13	59.925	15.325	3.575	1.88393	7	36.648	20.085	8.44
137	LN	0.402745	24.29	160.1	0.828159	25.8686	0.659472	8.3	0.631331	143.4	100	75.925	68.325	24.075	22.975	6.275	2.00997	6.5	58.217	9.3	8.57
138	LN	0.509028	25.47	110.15	0.854723	17.805	0.432158	11	0.408692	137.2	112	73.05	65.7375	42.75	8.55	1.6	2.55138	6.95833	57.748	10.225	8.09
139	LN	0.320349	26.085	179.25	0.896692	23.07	0.688837	7.3	0.596689		120	74.05	66.65	64	36.225	7.6	1.875	7	50.251	13.595	9.565
140	LN	0.671673	26.745	150.25	0.865232	17.3847	0.560795	10.4	0.521529	141.25	107	72.1	65.215	47.725	1.05	0.2	2.66131	6	70.778	12.46	8.52
141	LN	0.332784	28.115	186.5	0.882044	21.8825	0.662375	10.5	0.843808	155.6	106	75.8	68.23	57.3	11.7	3.025	2.33333	6.5	78.719	14.565	7.64
142	LN	0.322125	27.01	163.7	0.809203	26.1128	0.603005	8.5	0.651107	150.5	109	73.375	66.0475	59.425	31.7	5.9	2.07407	6.5	46.458	15.945	8.67
143	LN	0.293895	28.5778	178.2	0.861838	20.1567	0.623373	9.7	0.669084	153.8	111	76.25	68.63	60.125	14.825	3.725	2.17417	7	55.415	15.885	7.745
144	LN	0.410982	25.2	143.15	0.753384	25.8296	0.567867	10.2	0.62701		121	76.05	68.4425	56.375	14.275	2.425	2.51	7	50.157	15.78	8.455
145	LN	0.500226	28.135	134.85	0.819861	18.8699	0.479347	10.2	0.472216	150.75	114	70.7	63.6375	34.65	7.625	1.675	2.47826	6.83333	45.571	10.02	8.1
146	LN	0.43834	26.6889	177.1	0.637691	21.4705	0.652446	10.6	0.547628		114	70.325	63.285	55.975	32.625	10.875	1.94577	7	55.017	16.38	8.765
147	LN	0.201034	24.3	176.25	0.700912	23.6764	0.726946	10.8	0.703018	156.6	115	74.05	66.625	57.15	12.9	3.1	2.03704	7	27.223	16.63	7.57
148	LN	0.169606	23.295	167.55	0.648278	22.5531	0.726896	16.8	0.930159	143.667	109	73.75	66.39	61.95	56.5	17.65	2	7	74.335	15.65	8.68
149	LN	0.386596	30.46	165.2	0.908291	22.3547	0.54249	10.2	0.759013	145.2	120	74.9	67.45	62.9	4.95	1.05	2.20333	7	38.669	14.81	7.92
150	LN	0.451453	25.845	205	0.897094	19.5651	0.793672	8.6	0.686976	141.1	104	70.6	63.555	60.15	5.2	1.35	2.16667	7	57.142	14.72	8.15
151	LN	0.337209	29.49	250.65	0.784838	23.805	0.848611	8.9	0.918607	163.7	112	64.05	57.635	54.15	44.9	9.65	2.17308	7	35.915	14.52	8.14
1	JS	0.375743	22.6625	157.45	0.87904	19.0934	0.696886	18.2	1.07335	75.06	84	74.7825	67.3	61.8	5.75	1.325	2.46537	7	76.045	11.9144	11.085
2	JS	0.436047	20.87	117.85	0.682442	18.227	0.563777	19.6	0.629996		84	72.1075	64.895	46.125	27.05	7.225	2.11417	7	62.538	10.3442	11.67
3	JS	0.409722	17.485	154.1	0.701261	26.1948	0.881519	12.2	0.765847			79.89	71.9025	69.15	39.45	11.2	1.91256	7	67.908	14.1036	10.355
4	JS	0.410578	17.85	208.95	0.077593	22.1403	1.17007	15.7	0.125213	78.57	90.5	66.12	59.59	56.2	19.675	4.575	1.85794	7	61.333	9.13447	15.165
5	JS	0.398918	21.705	165.5	0.818081	18.5692	0.762492	25.2	1.42333	79.83	90	76.1375	68.525	66.1	1.925	0.55	2.36759	7	63.941	12.0495	9.79
6	JS	0.468459	22.38	148.15	0.731299	21.5858	0.662023	14.7	0.764507		86	73.655	66.29	55.225	6.25	1.375	2.27083	7	61.248	12.88	11.28
7	JS	0.525888	20.125	351.6	0.589123	16.8675	1.74452	10.1	0.778129		83.5	73.8075	66.34	50.5775	30.25	8.425	2.53214	6.41667	70.728	5.71553	13.435
8	JS	0.32022	22.1	259.8	0.120274	20.7621	1.17652	11.9	0.170934	85.3	89	72.6075	65.17	56.8325	4.35	0.95	2.25208	7	53.56	15.4822	10.395
9	JS	0.66426	26.785	275.9	0.503014	22.2656	1.0286	9.2	0.639174		84	74.81	67.33	63.875	40.625	12.025	2.23577	6.95833	48.779	11.8889	12.18
10	JS	0.378165	18.19	150.7	0.531952	22.7122	0.828404	12.4	0.497484	80.71	91	76.1175	68.45	66.6	2.025	0.475	2.325	7	55.415	13.1679	13.12
11	JS	0.507267	22.685	206.55	0.657164	24.0589	0.909276	10.3	0.743914		82	77.67	69.905	64.975	74.475	28.225	1.98148	6.5	63.264	11.6065	11.415
12	JS	0.630136	21.885	178.5	0.744816	24.795	0.81576	13.4	0.981529	103.36	91	77.735	69.965	58.55	19.225	4.575	2.195	7	54.969	13.7548	11.15
13	JS	0.69832	26.53	232.25	0.600255	23.41	0.876538	15.8	1.13409		82	78.8375	70.955	63.5	12.05	2.45	2.40625	6.70833	61.18	11.5235	12.71
14	JS	0.686806	28.7944	322.9	0.655469	22.6692	1.11717	9.8	1.0594		82.5	76.0125	68.41	62.025	29.025	7.45	2.17885	7	69.165	12.1159	13.375
15	JS	0.633107	24.62	198.6	0.747707	24.4336	0.806665	14.6	1.1611	106.27	92	77.23	69.5075	62.95	12.3	2.4	2.31	7	38.322	14.5963	10.465
16	JS	0.381944	21.225	178.25	0.831655	17.1766	0.84031	21.2	1.19256	85.8444	92	79.2675	71.3425	68.525	2.625	0.575	2.40909	7	56.114	11.7505	10.16
17	JS	0.32697	22.475	214.4	0.723457	19.6493	0.956463	10.9	0.738812		87	76.39	68.7525	61.725	49.2	13.225	2.26087	7	64.064	12.3374	11.835
18	JS	0.36531	18.685	242.2	0.759994	22.0758	1.29625	11.5	1.03886	92.63	89	80.5775	72.52	71.1	3.65	0.825	2.17708	7	49.143	13.7991	10.185
19	JS	0.357639	25.275	304.5	0.673815	16.2672	1.20559	19.5	1.44484		86.5	78.075	71.6175	68.675	5.8	1.55	2.29002	7	57.712	12.9353	9.65
20	JS	0.287645	21	249.9	0.602296	17.004	1.18968	15.3	0.868902		85	73.4775	66.1325	61.65	7.525	1.65	2.29221	7	63.933	11.7892	12.12
21	JS	0.643379	24.345	337	0.550752	16.7113	1.38366	11.8	0.834016		85	72.855	62.8725	58.4	12.975	3.025	2.35227	7	64.524	11.8612	10.67
22	JS	0.354086	16.465	185.5	0.691775	25.9091	1.12692	14.6	1.06741	104.15	101.5	79.0325	71.13	67.475	16.475	4.075	1.91349	7	58.952	14.3693	10.245
23	JS	0.295123	18.27	173.75	0.742796	23.2847	0.950966	15.5	1.02788		85	78.9875	71.0875	66.725	19.375	5.25	1.96296	6.95833	60.537	13.4724	10.975
24	JS	0.418556	22.875	222.65	0.76844	20.3664	0.973098	12	0.928692	91.76	89.5	75.3125	67.78	59.975	9.35	2	2.28125	7	69.629	13.0128	10.665
25	JS	0.449225	22.255	309.65	0.120796	22.3773	1.39125	13.3	0.250173	94.19	92	76.1625	68.45	64.535	1.9	0.3	2.00036	7	48.998	12.3318	13.035
26	JS	0.531961	21.7	189.8	0.646236	20.9711	0.876797	9.3	0.530188		80.5	76.48	68.8325	64.225	43.125	13.225	2.04	7	67.151	11.9758	12.03
27	JS	0.30562	17.05	205.1	0.657078	23.0978	1.20315	14.4	1.00068	99.6	93	78.155	70.3375	68.2	5.125	1.7	1.90741	6.75	53.928	13.9984	10.53
28	JS	0.337726	25.37	264.4	0.57042	16.1037	1.04186	14.4	0.77499		83	77.165	69.4475	66.1	6.825	1.575	2.35227	6.75	50.23	12.6419	10.075
29	JS	0.593023	22.84	174.4	0.807596	24.0424	0.755999	13.9	1.09344		85.5	80.715	72.6425	64.625	56.375	14.3	2.00066	6.75	66.215	13.0128	10.85
30	JS	0.477616	21.3	185.85	0.228208	24.1613	0.871771	13.3	0.315206		86.5	71.725	64.555	62	27.575	8.825	1.86409	6.83333	52.309	11.601	13.87
31	JS	0.546964	23.09	224.6	0.778843	21.0402	0.975265	17	1.39351	109.42	88	78.7975	70.9175	64.975	20.25	4.125	2.06885	6.83333	61.438	12.437	10.765
32	JS	0.160497	21.005	191.8	0.711027	21.3758	0.914	13.3	0.856882	105.17	87	76.995	68.8475	67.05	2.275	0.6	2.21377	6.75	51.814	14.2437	11.255
33	JS	0.438017	22.82	195.65	0.460623	22.2771	0.85872	17.3	0.775929		86	72.5825	65.3275	61.875	36.55	13.9	2.02849	6.79167	47.119	10.9587	12.135
34	JS	0.514244	25.1611	212.5	0.621456	24.5296	0.844489	12.3	0.8707		84	77.29	69.56	65.9	49.15	14.7	1.94444	6.75	48.104	12.1547	11.58
35	JS	0.31074	23.63	231.3	0.595656	19.1658	0.978974	12.9	0.739682	117.5	103	71.255	64.1275	54.025	6.575	1.875	2.56818	7	38.365	14.5631	7.91
36	JS	0.392862	20.64	104	0.810115	21.5379	0.502862	20.4	0.840997		82	73.985	66.5875	47.65	8.025	2.35	2.49547	6.375	55.79	11.3518	9.295
37	JS	0.565068	22.14	245.95	0.606137	22.1656	1.11057	9.8	0.718876	103.28	88	75.0525	67.5475	61.825	18.95	4.6	2.08769	6.79167	68.602	12.2433	12.535
38	JS	0.550581	23	270.25	0.559047	23.2497	1.16448	10.5	0.764348		86.5	69.3275	62.3975	53.65	10	2.35	2.35417	7	38.515	14.397	11.44
39	JS	0.55646	20.615	178.05	0.637354	21.5087	0.861297	10.7	0.575823		85	73.24	65.915	58.5	27.325	11.1	2.23542	6.54167	62.071	10.7705	11.42
40	JS	0.270268	26.2278	237.55	0.482997	25.3067	0.905394	13.7	0.877447		82.5	79.625	71.66	45.125	30.625	8.825	2.07621	6.70833	58.688	13.6108	10.78
41	JS	0.265891	26.035	310.5	0.701988	23.2057	1.19235	10.8	1.20501	108.63	87.5	80.0325	72.03	69.925	44.725	12.1	1.96296	7	60.318	12.127	10.4
42	JS	0.571269	26.015	300.4	0.662168	20.1983	1.15498	13.5	1.19277		85.5	75.22	67.7	57.55	28.05	9.375	2.11208	6.95833	51.149	11.1747	12.145
43	JS	0.535675	24.5056	192.7	0.418852	17.97	0.785827	16.9	0.538258		80.5	59.055	53.145	33.05	39.2	14.45	2.16078	6.95833	55.158	9.02091	12.915
44	JS	0.385336	23.51	265.3	0.543536	19.49	1.12846	9.8	0.736965		81.5	66.64	59.975	53.3	13.5	2.925	2.13375	7	50.467	10.9754	12.335
45	JS	0.463421	23.155	169.95	0.732185	21.2224	0.734194	15.1	0.860451	111.87	87.5	66.9975	60.2975	49.5	29.825	8.5	2.28656	7	58.48	26.225	11.35
46	JS	0.375501	24.2056	216.8	0.80841	21.3966	0.896556	8.9	0.737687	108.01	99	79.3975	71.4575	69.9	8.575	1.475	2.07692	7	48.453	13.0516	10.525
47	JS	0.257477	19.355	172.2	0.809149	20.9822	0.889874	12.4	0.802947	113.2	99.5	82.1275	73.915	72.1	2.6	0.7	2.07923	7	47.681	15.5708	10.345
48	JS	0.475258	26.03	253.65	0.470699	23.7671	0.97492	10.3	0.647968		84.5	77.29	69.56	68	42.2	11.225	1.92593	7	40.695	12.2488	11.745
49	JS	0.486224	20.8	252.6	0.832688	14.9898	1.21604	14.8	1.03572	117.56	91	73.1975	65.8725	59.075	5.425	1.025	2.44583	7	68.374	9.94	10.745
50	JS	0.563194	25.085	244.6	0.731448	21.9197	0.975282	12.4	1.07879	117.32	92	73.1125	65.8	56.15	8.9	2.125	2.24	7	50.215	13.8544	11.045
51	JS	0.328391	23.24	271.2	0.512987	22.967	1.16673	10.7	0.760743		80.5	70.92	63.83	50.8	17.325	4	2.08618	7	66.587	9.45831	12.735
52	JS	0.506686	20.515	203.85	0.735277	20.6014	0.996743	9.6	0.65528	107.35	92	76.3125	68.68	59.725	27.15	8.9	2.205	6.95833	46.486	12.581	11.415
53	JS	0.618233	30.0611	247.95	0.447068	19.2325	0.823782	9.6	0.461956		81.5	71.37	64.235	53.575	30.65	8.95	2.15036	6.95833	44.762	10.8591	12.57
54	JS	0.552035	24.595	183.965	0.377155	18.6657	0.737787	12.1	0.414933	115.39	88	71.765	64.59	56.525	6.7	1.625	2.28487	6.95833	45.303	13.334	10.95
55	JS	0.503601	26.135	394.35	0.516984	15.0465	1.50838	8.1	0.32181		81	72.6075	65.3475	49.4	43.575	14.45	2.37446	6.66667	63.306	8.92125	11.535
56	JS	0.488001	20.495	277.65	0.675445	18.2902	1.35357	9.6	0.730944	116.05	100	72.31	65.08	60.95	6.9	1.5	2.02038	7	62.522	14.0593	9.995
57	JS	0.52844	21.93	199.1	0.74366	25.2647	0.907853	12.3	1.02176		87	73.1075	65.7975	57.575	13.925	2.8	2.14352	7	50.762	12.2986	10.99
58	JS	0.383979	20.6389	204.25	0.867124	24.815	0.989397	8.6	0.833695	122.1	97	77.585	69.8275	63.3	6.8	1.575	2.06448	7	59.843	21.2835	9.25
59	JS	0.547093	25.45	161.6	0.441332	18.344	0.635063	15.5	0.446441		80	61.995	55.7925	36.475	42.7	12.525	2.14764	6.95833	46.313	9.45416	14.955
60	JS	0.383398	25.54	247.7	0.861243	20.2745	0.970102	13.9	1.33302	124.37	90	78.52	70.67	66.45	1.375	0.25	2.22583	7	43.42	14.9784	9.81
61	JS	0.651599	25.21	271.1	0.767863	19.3864	1.07694	10.4	0.94601	119.85	94	72.6	65.3375	50.05	20.825	4.7	2.34375	6.29167	43.52	11.9055	11.41
62	JS	0.486612	23.45	218.8	0.634765	22.2258	0.934046	8.5	0.580569		78	74.88	67.39	56.575	37.825	12.525	2.12333	7	64.336	10.7539	11.875
63	JS	0.35751	26.625	222.7	0.714142	24.3055	0.837347	17.1	1.46335	134.74	88.5	76.5475	68.8925	60.175	12.7	2.55	2.03704	6.5	53.118	12.4813	11.24
64	JS	0.383107	23.59	224.4	0.83901	22.2277	0.952043	14.4	1.3169	123.13	90	80.33	72.2975	69.375	3.825	0.825	1.88889	7	56.08	14.9562	10.335
65	JS	0.534577	21.705	192.1	0.853748	22.3574	0.885058	11.2	0.906378	114.05	96	77.565	69.81	63.65	42.575	11.675	2	7	53.349	12.1491	10.97
66	JS	0.274839	24.785	182.182	0.237583	25.7611	0.728471	14	0.413271		82.5	77.5075	69.7575	45.25	25.775	7.675	2.14209	6.95833	59.872	12.4315	11.455
67	JS	0.403941	26.0556	263.85	0.851338	18.7169	1.01031	11.1	1.00346	121.09	87	78.31	70.4825	65.225	1.325	0.275	2.06125	7	58.233	12.7582	11.7
68	JS	0.559205	21.4778	263.65	0.698117	20.3541	1.22956	9	0.736972	121.73	92	74.7925	67.3175	65.175	9.825	1.95	1.92308	7	47.927	13.8046	11.155
69	JS	0.409997	31.6222	166	0.843744	23.1245	0.527102	11.9	0.856188	132.07	93	78.1925	70.37	64.3	1.25	0.225	2.45833	7	61.476	12.5145	9.63
70	JS	0.33666	25.355	250.2	0.874018	20.9087	0.987248	7.5	0.758868	138.79	93	75.4525	67.905	63.125	0.825	0.175	2.36957	7	76.277	11.0086	12.18
71	JS	0.512048	25.46	276.5	0.569349	21.541	1.08581	12.1	0.917098	128.389	87	77.1125	69.3975	60.75	18.3	4.25	2.19462	7	53.061	12.7249	10.115
72	JS	0.384948	22.1938	222.5	0.142772	21.7903	1.00186	12.3	0.186676		80.5	71.495	64.345	49.775	24.6	5.525	2.05769	6.54167	67.464	8.43403	13.38
73	JS	0.423692	23.995	326.75	0.637652	23.6815	1.36179	8.8	0.963295		84.5	78.56	70.705	57.65	17.5	4.45	1.88889	6.875	52.754	15.0337	11.465
74	JS	0.460966	23.075	212.75	0.852203	19.8636	0.92107	8	0.643323	154.06	98	71.685	64.5125	58.325	2	0.45	2.31658	6.70833	54.039	13.5056	10.35
75	JS	0.402552	25.62	208.3	0.719872	20.5741	0.818124	7.6	0.516671	144.54	93	74.635	67.17	61.125	0.7	0.15	2.38995	7	60.374	13.1014	10.15
76	JS	0.536402	28.895	232.25	0.763932	23.0354	0.806603	7.4	0.675057		86	76.6775	69.0075	61.375	48.25	12.15	2.03846	6.875	60.5	11.5899	10.625
77	JS	0.519105	25.8	142.7		19.3033		17.8	0.29691	75.14	87	75.245	67.72	62.475	2.025	0.45	2.40514	7	65.078	11.6619	12.67
78	JS	0.535756	25.95	218.3	0.635364	15.83	0.841233	14.1	0.722115	97.58	87	70.2	63.185	45.075	3.4	0.85	2.4631	7	59.737	8.62228	10.95
79	JS	0.741344	28.675	314.7	0.657087	19.6812	1.09496	7.8	0.672321		81	69.735	62.76	53.325	7.025	1.6	2.27083	6.79167	62.404	11.7505	12.735
80	JS	0.411192	23.15	207.7	0.778156	20.7211	0.896718	8	0.592919		79	76.725	69.0475	65.275	31.2	7.425	1.92	6.83333	64.916	10.8607	11.12
81	JS	0.465391	21.865	158.5	0.891333	17.6161	0.724001	11.2	0.625349		87	73.1325	65.8175	63.375	3.325	0.8	2	7	72.318	11.7007	12.325
82	JS	0.0596415	17.94	141.35	0.778006	27.205	0.790208	12.6	0.836349		86	81.37	73.23	71.6	12.425	3.125	1.72299	7	50.224	17.4379	9.775
83	JS	0.439874	27.995	146.9	0.571046	20.0429	0.524593	14	0.52636		86	78.365	70.5725	66.475	2.425	0.575	2.30326	7	48.952	13.1789	11.555
84	JS	0.616166	21.235	143.3	0.742383	24.2756	0.672985	13	0.7502	96.08	84	76.95	69.2575	53.375	17.825	4.975	2.09885	6.75	49.558	13.9984	10.255
85	JS	0.611628	27.32	187.9	0.66044	22.0232	0.68871	11.8	0.719645	92.59	88.5	77.22	69.4925	62.2	1.825	0.4	2.19	7	50.602	12.7139	10.865
86	JS	0.424096	26.835	200.25	0.67472	19.1981	0.746052	12.1	0.693042	101.65	93	73.3	65.9725	62	2.85	0.7	2.17417	7	51.372	13.0848	9.97
87	JS	0.506411	28.495	152.75	0.725102	19.9595	0.539381	13.2	0.646986		85	74.765	67.29	61.1	12.375	3.85	2.31522	6.83333	48.766	12.5312	12.41
88	JS	0.753327	26.88	179.25	0.68963	20.6079	0.667246	18.5	1.041		85	75.7425	68.17	54.85	39.45	12.1	2.24625	7	55.706	12.4536	11.57
89	JS	0.566457	21.37	115.95	0.867076	26.1602	0.544647	11	0.646664		83	77.4275	69.685	61.3	22.525	6.05	2.10885	6.83333	58.978	12.9519	10.595
90	JS	0.657736	24.66	239.9	0.830707	17.1182	0.978802	13.9	1.0539		87	75.945	68.3525	65.45	6.775	1.45	2.40909	7	42.862	10.8093	10.595
91	JS	0.78146	25.04	218.6	0.790481	28.1644	0.873434	10.9	1.17099	113.32	95	79.09	71.1775	53.175	20.925	5.325	2.48	6.79167	58.509	14.4967	10.965
92	JS	0.416037	24.965	151.3	0.847995	20.2122	0.606606	12.5	0.718064	101.48	86.5	71.3775	64.2375	62.3	3.25	0.8	2.01	7	73.618	13.6662	12.15
93	JS	0.643169	29.3611	217.75	0.823634	20.3349	0.742715	10.8	0.874972		87	72.905	65.615	52.675	6	1.375	2.59524	7	63.209	11.0584	10.39
94	JS	0.526066	25.79	130.85	0.919316	22.585	0.507634	13.6	0.820343	115.48	87.5	73.325	65.9925	53.55	0.55	0.125	2.35417	7	61.946	13.5278	10.595
95	JS	0.605281	23.875	243.25	0.660398	19.8318	1.01808	11.4	0.804993	97.83	89	74.1775	66.76	60	28.225	5.725	2.10417	7	51.256	11.9664	9.965
96	JS	0.283511	24.905	230.7	0.832908	25.7303	0.928299	12.8	1.37873	101.13	97.5	74.805	67.3275	58.9	29.7	8.975	2.13556	6.08333	46.728	12.808	8.91
97	JS	0.627713	25.82	213.2	0.825985	25.05	0.825716	12.1	0.784232		83	78.5975	70.74	60.575	36.275	10.1	2.12929	6.83333	70.845	13.0068	10.09
98	JS	0.670333	31.14	243.45	0.836391	16.8394	0.779251	13.1	1.00211	101.28	87	68.095	61.2875	55.525	8.55	1.775	2.42587	7	64.071	11.6951	9.79
99	JS	0.408834	31.065	184.35	0.467108	23.385	0.593264	9.9	0.440743		83	68.355	61.52	41.075	47.95	21.075	2.05769	6.625	84	9.03199	11.29
100	JS	0.405394	23.83	110.75	0.832112	22.3655	0.468139	12	0.549954		86	73.3825	66.045	61.65	19.175	5.05	1.96154	6.75	57.574	12.7748	12.8
101	JS	0.706331	30.0722	286.7	0.747812	17.3616	0.958306	8.1	0.668426	112.73	91	72.7125	65.4375	58.925	2.9	0.525	2.46739	7	61.356	11.7062	9.805
102	JS	0.65239	24.0833	256.2	0.573593	17.0853	1.0625	9.8	0.543469	110.51	89	72.235	65.0125	55.025	7.225	1.6	2.30435	6.75	50.07	9.69639	10.135
103	JS	0.829506	26.285	254.7	0.810291	21.9667	0.968872	8.9	0.902388	118.06	98.5	73.405	67.865	37.7	1.375	0.5	2.65909	6.83333	58.016	10.167	9.455
104	JS	0.615762	24.375	229.75	0.760558	22.6751	0.940114	7.9	0.702198		85	67.79	61.01	55.75	20.475	5.15	2.19792	6.5	39.046	10.9587	9.705
105	JS	0.278601	23.555	253.35	0.780049	24.6355	1.07583	11	1.19181	116.36	90	76.4925	68.8425	66.725	47.3	12.75	1.96296	7	51.923	12.29	9.82
106	JS	0.600888	25.735	283.65	0.633607	19.5415	1.10752	11.6	0.913646		84	75.5725	68.0175	60	16.35	3.9	2.26042	6.83333	52.63	11.8723	11.115
107	JS	0.740988	30.47	327.65	0.699754	21.2956	1.07499	9.4	1.02834	130.18	99	72.535	65.2825	43.625	9.225	2.525	2.44565	6.79167	51.34	14.1922	9.585
108	JS	0.534254	28.27	192.1	0.567795	22.9088	0.680463	7.8	0.432684	121.1	88	77.1375	69.4225	50.3	3.475	0.95	2.25	6.70833	49.662	13.716	11.975
109	JS	0.297125	26.19	189.9	0.413459	18.7116	0.733515	11.3	0.365894	94.61	83.5	75.1525	67.635	58.85	61.125	33.025	2.18923	4.41667	53.999	9.52475	10.265
110	JS	0.608188	26.985	192.7	0.766473	23.0677	0.711073	8.9	0.673305	104.7		76.8925	69.2	64.725	6.45	1.725	2.30731	7	49.219	14.3583	9.17
111	JS	0.245526	25.58	173	0.753914	18.48	0.678202	12.9	0.689506		83.5	76.47	68.8225	66.175	5.925	1.4	1.86	6.5	62.848	12.2433	11.605
112	JS	0.439632	26.845	246.9	0.783749	21.5865	0.919746	8.2	0.759512	100.22	92	77.595	69.835	68.25	20.025	4.475	1.90385	6.75	62.599	13.035	9.2
113	JS	0.807041	27.995	218.75	0.738897	22.6362	0.78137	7.7	0.62621	123.68	101.5	78.8675	70.98	55.45	1.025	0.25	2.54348	7	58.624	14.1146	9.4
114	JS	0.550226	27.18	146.2	0.692771	24.4513	0.540177	7.6	0.415865	120.66	87.5	77.1575	69.445	46.475	6.125	1.4	2.31792	7	55.851	14.1146	12.12
115	JS	0.799968	26.685	210.3	0.751567	27.8084	0.787849	9.9	0.967473	120.7	95.5	77.9075	70.12	35.075	22.75	7.1	2.65971	5.66667	51.727	12.4426	10.485
116	JS	0.675711	36.75	319.4	0.771697	18.5898	0.86925	7.8	0.79336		84	68.8325	61.9475	47.675	46.5	14.825	2.45652	6.58333	62.37	10.2667	11.075
117	JS	0.301986	28.68	164.35	0.803619	21.5298	0.573013	10.3	0.647536		86.5	76.6575	68.99	50.175	12	2.45	2.42391	6.91667	44.672	12.0716	8.87
118	JS	0.536256	31.55	245.55	0.827829	19.3317	0.778254	7.7	0.672453	141.725	92	78.12	70.3075	64.325	0.7	0.125	2.27717	6.5	41.915	14.469	10.455
119	JS	0.361143	28.945	225.7	0.688796	24.116	0.779038	10.5	0.868225	117.87	99	77.77	69.9925	66.125	4.05	0.85	2.22577	6.875	60.576	16.8919	8.47
120	JS	0.411402	29.255	137.85	0.817649	17.4409	0.471401	9.7	0.428491		84	74.5125	67.055	55.6	5.875	1.525	2.43074	6.5	64.352	11.1581	10.535
121	JS	0.443782	26.525	132.55	0.836663	26.2618	0.499319	10.1	0.653776	130.756	89.5	70.7825	63.705	57.5	58.95	15.075	2.07341	6.83333	57.288	14.0039	11.395
122	JS	0.587452	28.96	153.55	0.849934	17.5299	0.530238	12.7	0.645891		82	73.2125	65.8875	41.575	6.45	1.425	2.83095	6.5	54.23	9.34204	10.91
123	JS	0.373498	24.94	162.95	0.848388	21.7101	0.65326	11.5	0.765668	128.41	92.5	74.29	67.7625	63.925	11.575	2.2	2.09615	6.83333	52.648	13.3229	10.625
124	JS	0.608349	31.005	180.35	0.750106	17.9191	0.580058	12.8	0.685048	128.79	85	70.565	63.505	46.25	20.65	4.775	2.33712	6.5	48.483	11.374	10.54
125	JS	0.323999	28.855	253.05	0.821949	21.9896	0.872622	8.5	0.836037	138.87	88	77.725	69.9525	64.6	8.35	2.425	2.31857	7	71.668	15.3936	9.12
126	JS	0.392087	26.215	116.6	0.794266	22.3407	0.444682	12.1	0.552075	151.6	94.5	74.645	67.1825	59.975	2.1	0.425	2.31708	7	57.945	12.9464	10.05
127	JS	0.279344	32.865	260.7	0.708767	20.5989	0.793489	6.9	0.582482	139.71	87.5	74.5475	67.095	56	5.65	1	2.3913	7	40.397	13.1581	9.335
128	JS	0.405749	26.585	145.35	0.820781	23.8072	0.546789	10	0.631156	132.37	93	74.545	67.09	61.05	28.7	5.95	2.08583	6.125	40.124	13.6994	10.4
129	JS	0.433301	27.825	141.85	0.871898	20.6822	0.510996	13.1	0.746945		84.5	75.9325	68.3375	61.325	1.9	0.425	2.25634	6.75	60.003	12.426	10.785
130	JS	0.441521	22.865	165.85	0.672778	21.1721	0.72655	9.4	0.494059	133.07	99	73.65	66.28	64.05	6.875	1.475	2.10769	6.79167	80.145	17.107	9.465
131	JS	0.281541	26.625	248.55	0.763351	23.8787	0.933838	10.7	1.07586	140.51	92	77.125	69.4125	67.15	10.175	2.125	2.11923	7	50.985	15.2583	9.385
132	JS	0.486434	28.435	189.8	0.780537	25.2587	0.667099	8.9	0.740988		86	75.865	68.28	63	51.75	16.3	2.05769	6.91667	78.09	12.6142	10.825
133	JS	0.307865	27.4722	239.75	0.795954	18.1091	0.872611	13.3	1.01956	124.35	82.5	75.785	68.2025	60.525	7.25	1.925	2.34585	7	46.883	10.2119	10.465
134	JS	0.396479	23.51	185.85	0.724885	22.9893	0.791605	9.6	0.668984	146.5	99	78.865	70.98	67.925	3.275	0.75	1.97222	7	50.477	21.6061	9.975
135	JS	0.51812	31.495	299.05	0.490651	24.8011	0.955355	8.9	0.719756	149.43	87.5	77.5675	69.81	56.1	25.625	6.975	2.25615	7	62.14	13.0959	10.125
136	JS	0.420736	23.335	184.8	0.756985	23.2176	0.791895	7.2	0.512608	147.31	98.5	76.6775	69.91	67.425	1.45	0.425	1.96296	7	36.32	21.2186	10.135
137	JS	0.402745	29.7278	241.05	0.711901	22.9056	0.810742	7.7	0.674201		84	74.835	68.7025	57.275	35.075	13.6	1.97258	6.40833	49.878	10.4771	11.575
138	JS	0.509028	32.205	214	0.690817	15.7685	0.668708	8.3	0.429355	126.188	87.5	69.3375	62.405	23.575	32.7	10.475	2.50703	7	45.328	9.89571	9.545
139	JS	0.320349	27.605	166.7	0.859156	25.0004	0.603688	9	0.721857	144.47		75.685	68.1175	64.625	29.225	5.75	2.03846	7	44.303	13.2122	9.98
140	JS	0.671673	29.865	211.8	0.895014	23.2963	0.709097	8.8	0.861881		86	70.075	63.0675	46.825	16.975	5.325	2.24643	6.36667	53.331	11.7926	10.505
141	JS	0.332784	33.78	197.25	0.874357	20.6056	0.584062	10.2	0.8088		77	77.545	69.7925	53.125	27.925	7.7	2.41206	6	48.911	12.3983	9.04
142	JS	0.322125	33.465	242.15	0.759098	23.9133	0.723339	9.4	0.916608	146.77	90	75.8375	68.48	63.6	19.725	4.625	2.07657	6.66667	46.851	14.8842	10.52
143	JS	0.293895	30.235	185.05	0.92397	17.9464	0.612093	8.9	0.601719	147.01	86	77.3325	69.6	62.775	20.425	4.725	2.23732	6.75	47.102	13.5831	8.515
144	JS	0.410982	28.57	171.95	0.81747	26.5444	0.601114	8.3	0.68219	153.7	99	79.0225	71.12	52.125	9.8	1.775	2.46	7	42.267	16.4213	9.16
145	JS	0.500226	33.885	235.8	0.662352	17.3081	0.698347	7.7	0.46201		87	62.3875	56.15	44.05	25.2	7.675	2.24934	7	49.223	9.71681	8.735
146	JS	0.43834	29.91	309.4	0.685208	24.9745	1.02587	8.7	1.00257	145.96	95	73.065	65.76	46.8	38.9	13.7	2.22378	6.58333	36.747	15.1748	9.4
147	JS	0.201034	25.565	230.35	0.733321	23.3329	0.901221	11.5	1.00879	138.18	88	76.805	69.125	63.675	9.4	2.4	2.10577	6.45	38.633	20.9005	8.33
148	JS	0.169606	27.31	228.55	0.67296	23.4782	0.837083	9.9	0.793748	146	87	73.945	66.55	58.925	45.2	14.275	2	6.46667	46.565	12.963	9.695
149	JS	0.386596	29.55	152.6	0.839088	21.7465	0.515679	12.7	0.779756	160.111	92	76.905	69.215	62.25	0.65	0.125	2.3275	6.58333	40.734	13.8932	9.245
150	JS	0.451453	31.4056	227.15	0.718342	19.7569	0.724808	8.6	0.625506		81	75.4125	67.87	57.825	14.325	3.45	2.16667	6.75	42.05	13.2336	10.84
151	JS	0.337209	30.33	270.35	0.764993	23.9993	0.891215	6.5	0.72132	170.1	97	76.37	68.7325	66.3	36.45	7.675	2.27	7	39.055	13.8212	9.32
